# Supplementary material for: A four-in-one replicase integrating key enzymatic activities for DNA replication
Source: Nucleic Acids Res. 2025 Jun 23;53(12):gkaf542. doi: 10.1093/nar/gkaf542 (PMC12205980; doi:10.1093/nar/gkaf542)
Supplement: gkaf542_Supplemental_Files [file gkaf542_supplemental_files.zip]

Archive with 3 entries (3 files):
- 20250522-GP55 Supplementary information.pdf
- GP55-Table S1.docx
- GP55-Table S2.xlsx
