# Supplementary material for: A four-in-one replicase integrating key enzymatic activities for DNA replication
Source: Nucleic Acids Res. 2025 Jun 23;53(12):gkaf542. doi: 10.1093/nar/gkaf542 (PMC12205980; doi:10.1093/nar/gkaf542)
Supplement: gkaf542_Supplemental_Files [file gkaf542_supplemental_files.zip › GP55-Table S2.xlsx]

## Sheet: Table S2 legend
	Table S2. Sequences of GP55 homologs and their statistics analysis, related to Figure S1.

## Sheet: Sequences of GP55 homologs
ID	accession	kingdom	phylum	genus	definition	host_and_source	source classification
1	YP_001828703.1	Bacteria	Firmicutes	Lactococcus	DNA polymerase [Lactococcus phage 1706].	Lactococcus lactis	others
2	QGJ84805.1	Bacteria	Firmicutes	Lactococcus	hypothetical protein [Lactococcus phage P1046].	Lactococcus lactis	others
3	MDN5650993.1	Bacteria	Firmicutes	Lactococcus	MAG: hypothetical protein L0G51_00035 [Lactococcus lactis].	dairy_non_food_contact_Producer_1	others
4	YP_010082146.1	Bacteria	Firmicutes	Lactococcus	DNA polymerase [Lactococcus phage CHPC971].	Lactococcus lactis	others
5	YP_009035868.1	Bacteria	Firmicutes	Lactococcus	DNA polymerase [Lactococcus phage P118].	Lactococcus lactis	others
6	YP_009035111.1	Bacteria	Firmicutes	Lactococcus	DNA polymerase [Lactococcus phage P092].	Lactococcus lactis	others
7	YP_009036797.1	Bacteria	Firmicutes	Lactococcus	DNA polymerase [Lactococcus phage P162].	Lactococcus lactis	others
8	YP_009036876.1	Bacteria	Firmicutes	Lactococcus	DNA polymerase [Lactococcus phage P078].	Lactococcus lactis	others
9	DAR79182.1	Viruses	undefined	Caudoviricetes	MAG TPA: DNA helicase [Caudoviricetes sp.].	Human metagenome	human-associated bacteriophages
10	WP_152048925.1	Bacteria	Proteobacteria	Aureimonas	DUF5906 domain-containing protein [Aureimonas psammosilenae].	roots	bacteriophages from soil
11	DAR46432.1	Viruses	undefined	Bacteriophage	MAG TPA: DNA helicase [Bacteriophage sp.].	Human metagenome	human-associated bacteriophages
12	DAR94927.1	Viruses	undefined	Caudoviricetes	MAG TPA: DNA helicase [Caudoviricetes sp.].	Human metagenome	human-associated bacteriophages
13	DAW05892.1	Viruses	undefined	Caudoviricetes	MAG TPA: DNA helicase [Caudoviricetes sp.].	Human metagenome	human-associated bacteriophages
14	DAR66435.1	Viruses	undefined	Caudoviricetes	MAG TPA: dsDNA helicase [Caudoviricetes sp.].	Human metagenome	human-associated bacteriophages
15	DAJ03170.1	Viruses	undefined	Caudoviricetes	MAG TPA: DNA helicase [Caudoviricetes sp.].	Human metagenome	human-associated bacteriophages
16	DAV96881.1	Viruses	undefined	Caudoviricetes	MAG TPA: DNA helicase [Caudoviricetes sp.].	Human metagenome	human-associated bacteriophages
17	MBF1419263.1	Bacteria	Bacteroidota	Prevotella	MAG: hypothetical protein HXN39_04840 [Prevotella histicola].	Homo sapiens, saliva	human-associated bacteriophages
18	DAQ42920.1	Viruses	undefined	Caudoviricetes	MAG TPA: DNA helicase [Caudoviricetes sp.].	Human metagenome	human-associated bacteriophages
19	DAM92139.1	Viruses	undefined	Caudoviricetes	MAG TPA: DNA helicase [Caudoviricetes sp.].	Human metagenome	human-associated bacteriophages
20	DAR94807.1	Viruses	undefined	Caudoviricetes	MAG TPA: DNA helicase [Caudoviricetes sp.].	Human metagenome	human-associated bacteriophages
21	DAK23575.1	Viruses	undefined	Caudoviricetes	MAG TPA: DNA helicase [Caudoviricetes sp.].	Human metagenome	human-associated bacteriophages
22	DAN58174.1	Viruses	undefined	Caudoviricetes	MAG TPA: DNA helicase [Caudoviricetes sp.].	Human metagenome	human-associated bacteriophages
23	DAN34536.1	Viruses	undefined	Caudoviricetes	MAG TPA: DNA helicase [Caudoviricetes sp.].	Human metagenome	human-associated bacteriophages
24	DAX77869.1	Viruses	undefined	Caudoviricetes	MAG TPA: DNA helicase [Caudoviricetes sp.].	Human metagenome	human-associated bacteriophages
25	DAY33880.1	Viruses	undefined	Caudoviricetes	MAG TPA: DNA helicase [Caudoviricetes sp.].	Human metagenome	human-associated bacteriophages
26	DAK11241.1	Viruses	undefined	Caudoviricetes	MAG TPA: DNA helicase [Caudoviricetes sp.].	Human metagenome	human-associated bacteriophages
27	DAU73574.1	Viruses	undefined	Caudoviricetes	MAG TPA: DNA helicase [Caudoviricetes sp.].	Human metagenome	human-associated bacteriophages
28	DAW77993.1	Viruses	undefined	Caudoviricetes	MAG TPA: DNA helicase [Caudoviricetes sp.].	Human metagenome	human-associated bacteriophages
29	DAP64944.1	Viruses	undefined	Caudoviricetes	MAG TPA: DNA helicase [Caudoviricetes sp.].	Human metagenome	human-associated bacteriophages
30	DAR50799.1	Viruses	undefined	Caudoviricetes	MAG TPA: DNA helicase [Caudoviricetes sp.].	Human metagenome	human-associated bacteriophages
31	DAS91293.1	Viruses	undefined	Caudoviricetes	MAG TPA: DNA helicase [Caudoviricetes sp.].	Human metagenome	human-associated bacteriophages
32	DAR61109.1	Viruses	undefined	Bacteriophage	MAG TPA: DNA helicase [Bacteriophage sp.].	Human metagenome	human-associated bacteriophages
33	DAX54097.1	Viruses	undefined	Caudoviricetes	MAG TPA: DNA helicase [Caudoviricetes sp.].	Human metagenome	human-associated bacteriophages
34	DAP00764.1	Viruses	undefined	Caudoviricetes	MAG TPA: DNA helicase [Caudoviricetes sp.].	Human metagenome	human-associated bacteriophages
35	DAQ22341.1	Viruses	undefined	Caudoviricetes	MAG TPA: DNA helicase [Caudoviricetes sp.].	Human metagenome	human-associated bacteriophages
36	DAT36208.1	Viruses	undefined	Caudoviricetes	MAG TPA: DNA helicase [Caudoviricetes sp.].	Human metagenome	human-associated bacteriophages
37	DAV01524.1	Viruses	undefined	Caudoviricetes	MAG TPA: DNA helicase [Caudoviricetes sp.].	Human metagenome	human-associated bacteriophages
38	DAO11324.1	Viruses	undefined	Caudoviricetes	MAG TPA: DNA helicase [Caudoviricetes sp.].	Human metagenome	human-associated bacteriophages
39	DAY35168.1	Viruses	undefined	Caudoviricetes	MAG TPA: DNA helicase [Caudoviricetes sp.].	Human metagenome	human-associated bacteriophages
40	DAR16658.1	Viruses	undefined	Caudoviricetes	MAG TPA: DNA helicase [Caudoviricetes sp.].	Human metagenome	human-associated bacteriophages
41	DAS59199.1	Viruses	undefined	Caudoviricetes	MAG TPA: DNA helicase [Caudoviricetes sp.].	Human metagenome	human-associated bacteriophages
42	MBF1187572.1	Bacteria	Bacillota	Eubacterium	MAG: hypothetical protein HXM02_05845 [[Eubacterium] sulci].	Homo sapiens, saliva	human-associated bacteriophages
43	DAE78856.1	Viruses	undefined	Caudoviricetes	MAG TPA: DNA helicase [Caudoviricetes sp.].	Human metagenome	human-associated bacteriophages
44	DAQ91689.1	Viruses	undefined	Caudoviricetes	MAG TPA: DNA helicase [Caudoviricetes sp.].	Human metagenome	human-associated bacteriophages
45	DAR66069.1	Viruses	undefined	Caudoviricetes	MAG TPA: DNA helicase [Caudoviricetes sp.].	Human metagenome	human-associated bacteriophages
46	DAQ75893.1	Viruses	undefined	Caudoviricetes	MAG TPA: DNA helicase [Caudoviricetes sp.].	Human metagenome	human-associated bacteriophages
47	DAS24359.1	Viruses	undefined	Caudoviricetes	MAG TPA: DNA helicase [Caudoviricetes sp.].	Human metagenome	human-associated bacteriophages
48	DAY12244.1	Viruses	undefined	Caudoviricetes	MAG TPA: dsDNA helicase [Caudoviricetes sp.].	Human metagenome	human-associated bacteriophages
49	DAI32835.1	Viruses	undefined	Caudoviricetes	MAG TPA: dsDNA helicase [Caudoviricetes sp.].	Human metagenome	human-associated bacteriophages
50	DAJ59752.1	Viruses	undefined	Caudoviricetes	MAG TPA: dsDNA helicase [Caudoviricetes sp.].	Human metagenome	human-associated bacteriophages
51	DAX67728.1	Viruses	undefined	Caudoviricetes	MAG TPA: dsDNA helicase [Caudoviricetes sp.].	Human metagenome	human-associated bacteriophages
52	DAR88783.1	Viruses	undefined	Caudoviricetes	MAG TPA: dsDNA helicase [Caudoviricetes sp.].	Human metagenome	human-associated bacteriophages
53	DAX27674.1	Viruses	undefined	Caudoviricetes	MAG TPA: dsDNA helicase [Caudoviricetes sp.].	Human metagenome	human-associated bacteriophages
54	DAJ94702.1	Viruses	undefined	Caudoviricetes	MAG TPA: dsDNA helicase [Caudoviricetes sp.].	Human metagenome	human-associated bacteriophages
55	DAN53608.1	Viruses	undefined	Caudoviricetes	MAG TPA: dsDNA helicase [Caudoviricetes sp.].	Human metagenome	human-associated bacteriophages
56	MBF1637788.1	Bacteria	Bacteroidota	Prevotella	MAG: hypothetical protein HXO49_04580 [Prevotella sp.].	Homo sapiens, saliva	human-associated bacteriophages
57	QHJ79866.1	Viruses	undefined	Caudoviricetes	MAG: hypothetical protein [Caudoviricetes sp.].	Apis Mellifera	animal-associated bacteriophages
58	MBF1187647.1	Bacteria	Bacillota	Eubacterium	MAG: hypothetical protein HXM02_06220 [[Eubacterium] sulci].	Homo sapiens, saliva	human-associated bacteriophages
59	DAV42785.1	Viruses	undefined	Caudoviricetes	MAG TPA: DNA polymerase [Caudoviricetes sp.].	Human metagenome	human-associated bacteriophages
60	DAW03672.1	Viruses	undefined	Caudoviricetes	MAG TPA: DNA polymerase [Caudoviricetes sp.].	Human metagenome	human-associated bacteriophages
61	DAX50702.1	Viruses	undefined	Caudoviricetes	MAG TPA: DNA polymerase [Caudoviricetes sp.].	Human metagenome	human-associated bacteriophages
62	HIT89958.1	Bacteria	Bacillota	Candidatus	MAG TPA: hypothetical protein IAC41_06025 [Candidatus Merdenecus	Gallus gallus	animal-associated bacteriophages
63	DAM71625.1	Viruses	undefined	Caudoviricetes	MAG TPA: DNA polymerase [Caudoviricetes sp.].	Human metagenome	human-associated bacteriophages
64	WP_294024836.1	Bacteria	Firmicutes	Solobacterium	DUF5906 domain-containing protein [Solobacterium sp.].	human oral metagenome	human-associated bacteriophages
65	DAI50097.1	Viruses	undefined	Caudoviricetes	MAG TPA: DNA polymerase [Caudoviricetes sp.].	Human metagenome	human-associated bacteriophages
66	DAV71822.1	Viruses	undefined	Caudoviricetes	MAG TPA: DNA polymerase [Caudoviricetes sp.].	Human metagenome	human-associated bacteriophages
67	DAN51142.1	Viruses	undefined	Caudoviricetes	MAG TPA: DNA helicase [Caudoviricetes sp.].	Human metagenome	human-associated bacteriophages
68	DAU06678.1	Viruses	undefined	Caudoviricetes	MAG TPA: DNA polymerase [Caudoviricetes sp.].	Human metagenome	human-associated bacteriophages
69	DAI57982.1	Viruses	undefined	Caudoviricetes	MAG TPA: DNA helicase [Caudoviricetes sp.].	Human metagenome	human-associated bacteriophages
70	DAR78740.1	Viruses	undefined	Caudoviricetes	MAG TPA: DNA helicase [Caudoviricetes sp.].	Human metagenome	human-associated bacteriophages
71	DAX93020.1	Viruses	undefined	Caudoviricetes	MAG TPA: DNA helicase [Caudoviricetes sp.].	Human metagenome	human-associated bacteriophages
72	DAI07707.1	Viruses	undefined	Caudoviricetes	MAG TPA: DNA helicase [Caudoviricetes sp.].	Human metagenome	human-associated bacteriophages
73	DAS71912.1	Viruses	undefined	Caudoviricetes	MAG TPA: DNA polymerase [Caudoviricetes sp.].	Human metagenome	human-associated bacteriophages
74	DAN20852.1	Viruses	undefined	Caudoviricetes	MAG TPA: DNA helicase [Caudoviricetes sp.].	Human metagenome	human-associated bacteriophages
75	DAE94033.1	Viruses	undefined	Caudoviricetes	MAG TPA: DNA helicase [Caudoviricetes sp.].	Human metagenome	human-associated bacteriophages
76	DAT16869.1	Viruses	undefined	Caudoviricetes	MAG TPA: DNA helicase [Caudoviricetes sp.].	Human metagenome	human-associated bacteriophages
77	DAJ60023.1	Viruses	undefined	Caudoviricetes	MAG TPA: DNA helicase [Caudoviricetes sp.].	Human metagenome	human-associated bacteriophages
78	DAK35340.1	Viruses	undefined	Caudoviricetes	MAG TPA: DNA polymerase [Caudoviricetes sp.].	Human metagenome	human-associated bacteriophages
79	DAX50765.1	Viruses	undefined	Caudoviricetes	MAG TPA: DNA polymerase [Caudoviricetes sp.].	Human metagenome	human-associated bacteriophages
80	DAF31555.1	Viruses	undefined	Caudoviricetes	MAG TPA: dsDNA helicase [Caudoviricetes sp.].	Human metagenome	human-associated bacteriophages
81	DAX40679.1	Viruses	undefined	Caudoviricetes	MAG TPA: dsDNA helicase [Caudoviricetes sp.].	Human metagenome	human-associated bacteriophages
82	DAP83390.1	Viruses	undefined	Caudoviricetes	MAG TPA: DNA polymerase [Caudoviricetes sp.].	Human metagenome	human-associated bacteriophages
83	DAR30330.1	Viruses	undefined	Caudoviricetes	MAG TPA: DNA helicase [Caudoviricetes sp.].	Human metagenome	human-associated bacteriophages
84	DAD73351.1	Viruses	undefined	Siphoviridae	MAG TPA: DNA polymerase [Siphoviridae sp. ctKm44].	Human metagenome	human-associated bacteriophages
85	DAW82456.1	Viruses	undefined	Caudoviricetes	MAG TPA: DNA helicase [Caudoviricetes sp.].	Human metagenome	human-associated bacteriophages
86	WNL48727.1	Viruses	undefined	Caudovirus	DNA polymerase/primase [Caudovirus D_HF5_2C].	Homo sapiens, saliva (passive drool collection)	human-associated bacteriophages
87	DAS78265.1	Viruses	undefined	Caudoviricetes	MAG TPA: DNA polymerase [Caudoviricetes sp.].	Human metagenome	human-associated bacteriophages
88	DAW73308.1	Viruses	undefined	Caudoviricetes	MAG TPA: DNA polymerase [Caudoviricetes sp.].	Human metagenome	human-associated bacteriophages
89	DAV12125.1	Viruses	undefined	Caudoviricetes	MAG TPA: DNA polymerase [Caudoviricetes sp.].	Human metagenome	human-associated bacteriophages
90	DAM95108.1	Viruses	undefined	Caudoviricetes	MAG TPA: DNA polymerase [Caudoviricetes sp.].	Human metagenome	human-associated bacteriophages
91	DAU82563.1	Viruses	undefined	Caudoviricetes	MAG TPA: DNA polymerase [Caudoviricetes sp.].	Human metagenome	human-associated bacteriophages
92	DAD72779.1	Viruses	undefined	Siphoviridae	MAG TPA: DNA polymerase [Siphoviridae sp. ctYBm1].	Human metagenome	human-associated bacteriophages
93	DAR42592.1	Viruses	undefined	Caudoviricetes	MAG TPA: DNA polymerase [Caudoviricetes sp.].	Human metagenome	human-associated bacteriophages
94	DAS51775.1	Viruses	undefined	Caudoviricetes	MAG TPA: DNA polymerase [Caudoviricetes sp.].	Human metagenome	human-associated bacteriophages
95	DAX38211.1	Viruses	undefined	Caudoviricetes	MAG TPA: DNA polymerase [Caudoviricetes sp.].	Human metagenome	human-associated bacteriophages
96	DAO95065.1	Viruses	undefined	Caudoviricetes	MAG TPA: DNA helicase [Caudoviricetes sp.].	Human metagenome	human-associated bacteriophages
97	HEI0617254.1	Bacteria	Pseudomonadota	Escherichia	TPA: hypothetical protein SIF56_004467 [Escherichia coli].	Homo sapiens, Ascites	human-associated bacteriophages
98	DAK29214.1	Viruses	undefined	Caudoviricetes	MAG TPA: DNA helicase [Caudoviricetes sp.].	Human metagenome	human-associated bacteriophages
99	DAS88136.1	Viruses	undefined	Caudoviricetes	MAG TPA: DNA polymerase [Caudoviricetes sp.].	Human metagenome	human-associated bacteriophages
100	DAT35025.1	Viruses	undefined	Caudoviricetes	MAG TPA: DNA polymerase [Caudoviricetes sp.].	Human metagenome	human-associated bacteriophages
101	DAN54471.1	Viruses	undefined	Caudoviricetes	MAG TPA: DNA helicase [Caudoviricetes sp.].	Human metagenome	human-associated bacteriophages
102	DAX23701.1	Viruses	undefined	Caudoviricetes	MAG TPA: DNA polymerase [Caudoviricetes sp.].	Human metagenome	human-associated bacteriophages
103	DAR03322.1	Viruses	undefined	Caudoviricetes	MAG TPA: DNA polymerase [Caudoviricetes sp.].	Human metagenome	human-associated bacteriophages
104	DAE05269.1	Viruses	undefined	Siphoviridae	MAG TPA: DNA polymerase [Siphoviridae sp. ctWKa2].	Human metagenome	human-associated bacteriophages
105	DAS52777.1	Viruses	undefined	Caudoviricetes	MAG TPA: DNA polymerase [Caudoviricetes sp.].	Human metagenome	human-associated bacteriophages
106	DAT04718.1	Viruses	undefined	Caudoviricetes	MAG TPA: DNA polymerase [Caudoviricetes sp.].	Human metagenome	human-associated bacteriophages
107	DAZ19934.1	Viruses	undefined	Caudoviricetes	MAG TPA: dsDNA helicase [Caudoviricetes sp.].	Human metagenome	human-associated bacteriophages
108	DAR96370.1	Viruses	undefined	Caudoviricetes	MAG TPA: DNA polymerase [Caudoviricetes sp.].	Human metagenome	human-associated bacteriophages
109	MDU4888778.1	Bacteria	Firmicutes	Streptococcus	MAG: DUF5906 domain-containing protein [Streptococcus	infant feces	human-associated bacteriophages
110	MCX7817556.1	Bacteria	Desulfobacterota	Syntrophales	MAG: DUF5906 domain-containing protein [Syntrophales bacterium].	alkaline hot spring water	others
111	MBP5596317.1	Bacteria	Firmicutes	Pseudobutyrivibrio	MAG: hypothetical protein J6Y02_13100 [Pseudobutyrivibrio sp.].	yak, ruminant gastrointestinal tract	animal-associated bacteriophages
112	DAI30143.1	Viruses	undefined	Caudoviricetes	MAG TPA: DNA polymerase [Caudoviricetes sp.].	Human metagenome	human-associated bacteriophages
113	DAQ84862.1	Viruses	undefined	Caudoviricetes	MAG TPA: DNA polymerase [Caudoviricetes sp.].	Human metagenome	human-associated bacteriophages
114	DAH12810.1	Viruses	undefined	Caudoviricetes	MAG TPA: DNA helicase [Caudoviricetes sp.].	Human metagenome	human-associated bacteriophages
115	MBQ8135443.1	Bacteria	Firmicutes	Clostridia	MAG: hypothetical protein IJ192_13740 [Clostridia bacterium].	roe deer, ruminant gastrointestinal tract	animal-associated bacteriophages
116	MCD8158569.1	Bacteria	Firmicutes	Clostridiales	MAG: DUF5906 domain-containing protein [Clostridiales bacterium].	Phascolarctos cinereus, feces	animal-associated bacteriophages
117	WP_195324407.1	Bacteria	Firmicutes	Flavonifractor	DUF5906 domain-containing protein [Flavonifractor plautii].	Homo sapiens, stool	human-associated bacteriophages
118	MBO7732443.1	Archaea	Euryarchaeota	Methanobrevibacter	MAG: hypothetical protein J6S67_07815 [Methanobrevibacter sp.].	yak, ruminant gastrointestinal tract	animal-associated bacteriophages
119	WP_161844747.1	Bacteria	Firmicutes	Pseudoflavonifractor	DUF5906 domain-containing protein [Pseudoflavonifractor sp.	Murine gut	animal-associated bacteriophages
120	OKZ69104.1	Bacteria	Firmicutes	Clostridiales	MAG: hypothetical protein BHV93_10290 [Clostridiales bacterium	Homo sapiens, healthy adult 3C	human-associated bacteriophages
121	YP_010666148.1	Bacteria	Actinobacteriota	Arthrobacter	DNA primase/polymerase [Arthrobacter phage Tribby].	soil	bacteriophages from soil
122	WP_009258464.1	Bacteria	Firmicutes	Flavonifractor	DUF5906 domain-containing protein [Flavonifractor plautii].	Homo sapiens, stool	human-associated bacteriophages
123	NBI91884.1	Bacteria	Firmicutes	Lachnospiraceae	hypothetical protein D3Z45_15205 [Lachnospiraceae bacterium].	ob/ob mouse, ceacal content	animal-associated bacteriophages
124	WP_256292161.1	Bacteria	Firmicutes	Flavonifractor	DUF5906 domain-containing protein [Flavonifractor plautii].	Homo sapiens, fecal sample	human-associated bacteriophages
125	YP_010666346.1	Bacteria	Actinobacteriota	Arthrobacter	DNA primase/polymerase [Arthrobacter phage Correa].	soil	bacteriophages from soil
126	WP_195384227.1	Bacteria	Firmicutes	Flavonifractor	DUF5906 domain-containing protein [Flavonifractor plautii].	Human gut microbiome	human-associated bacteriophages
127	WP_262669932.1	Bacteria	Bacillota	Muriventricola	DUF5906 domain-containing protein [Muriventricola aceti].	Homo sapiens, feces	human-associated bacteriophages
128	MBS6218212.1	Bacteria	Firmicutes	Clostridiales	MAG: hypothetical protein KH704_15035 [Clostridiales bacterium].	Homo sapiens, infant feces	human-associated bacteriophages
129	WP_195308501.1	Bacteria	Firmicutes	Flavonifractor	DUF5906 domain-containing protein [Flavonifractor plautii].	Homo sapiens, stool	human-associated bacteriophages
130	WP_271908839.1	Bacteria	Firmicutes	Flavonifractor	DUF5906 domain-containing protein [Flavonifractor plautii].	Human gut microbiome	human-associated bacteriophages
131	YP_010666840.1	Bacteria	Actinobacteriota	Arthrobacter	DNA primase/polymerase [Arthrobacter phage Dynamite].	soil	bacteriophages from soil
132	YP_010666049.1	Bacteria	Actinobacteriota	Arthrobacter	DNA primase/polymerase [Arthrobacter phage Arcadia].	soil	bacteriophages from soil
133	WP_271964003.1	Bacteria	Firmicutes	Flavonifractor	DUF5906 domain-containing protein [Flavonifractor plautii].	Human gut microbiome	human-associated bacteriophages
134	WP_130849641.1	Bacteria	Firmicutes	Intestinimonas	DUF5906 domain-containing protein [Intestinimonas timonensis].	stool specimen of a healthy patient	human-associated bacteriophages
135	WP_225123362.1	Bacteria	Firmicutes	Flavonifractor	DUF5906 domain-containing protein [Flavonifractor plautii].	human microbiome	human-associated bacteriophages
136	WP_279101559.1	Bacteria	Bacteroidota	Bacteroides	DUF5906 domain-containing protein [Bacteroides acidifaciens].	mouse gut metagenome	animal-associated bacteriophages
137	WP_227123514.1	Bacteria	Firmicutes	Flavonifractor	DUF5906 domain-containing protein [Flavonifractor plautii].	Homo sapiens, fecal sample	human-associated bacteriophages
138	YP_010666938.1	Bacteria	Actinobacteriota	Arthrobacter	DNA primase/polymerase [Arthrobacter phage KeaneyLin].	soil	bacteriophages from soil
139	WP_256182328.1	Bacteria	Bacillota	Clostridium	DUF5906 domain-containing protein [Clostridium sp. DFI.5.61].	human fecal samples	human-associated bacteriophages
140	WP_300899380.1	Bacteria	Pseudomonadota	Turicimonas	DUF5906 domain-containing protein [Turicimonas muris].	mouse gut metagenome	animal-associated bacteriophages
141	DAZ55899.1	Viruses	undefined	Caudoviricetes	MAG TPA: DNA polymerase [Caudoviricetes sp.].	Human metagenome	human-associated bacteriophages
142	WP_238068181.1	Bacteria	Firmicutes	Flavonifractor	MULTISPECIES: DUF5906 domain-containing protein [Flavonifractor].	human fecal samples	human-associated bacteriophages
143	UYL87324.1	Bacteria	Actinobacteriota	Arthrobacter	DNA primase/polymerase [Arthrobacter phage BenitoAntonio].	soil	bacteriophages from soil
144	WP_195309251.1	Bacteria	Firmicutes	Flavonifractor	DUF5906 domain-containing protein [Flavonifractor plautii].	Human gut microbiome	human-associated bacteriophages
145	CUP20432.1	Bacteria	Firmicutes	Flavonifractor	DNA polymerase II [Flavonifractor plautii].	Homo sapiens, feces	human-associated bacteriophages
146	YP_010666539.1	Bacteria	Actinobacteriota	Arthrobacter	DNA primase/polymerase [Arthrobacter phage Heisenberger].	soil	bacteriophages from soil
147	WP_055178710.1	Bacteria	Firmicutes	Flavonifractor	DUF5906 domain-containing protein [Flavonifractor plautii].	Homo sapiens, feces	human-associated bacteriophages
148	BDF72952.1	Bacteria	Firmicutes	Oscillospiraceae	hypothetical protein CE91St40_39330 [Oscillospiraceae bacterium].	Homo sapiens, feces	human-associated bacteriophages
149	WBF79106.1	Bacteria	Actinobacteriota	Arthrobacter	DNA primase/polymerase [Arthrobacter phage Hankly].	soil	bacteriophages from soil
150	YP_010666248.1	Bacteria	Actinobacteriota	Arthrobacter	DNA primase/polymerase [Arthrobacter phage Cheesy].	soil	bacteriophages from soil
151	YP_010666741.1	Bacteria	Actinobacteriota	Arthrobacter	DNA primase/polymerase [Arthrobacter phage Kardesai].	soil	bacteriophages from soil
152	WP_271964216.1	Bacteria	Firmicutes	Flavonifractor	DUF5906 domain-containing protein [Flavonifractor plautii].	Human gut microbiome	human-associated bacteriophages
153	DAQ19104.1	Viruses	undefined	Caudoviricetes	MAG TPA: DNA polymerase [Caudoviricetes sp.].	Human metagenome	human-associated bacteriophages
154	DAG36226.1	Viruses	undefined	Caudoviricetes	MAG TPA: dsDNA helicase [Caudoviricetes sp.].	Human metagenome	human-associated bacteriophages
155	HHX36715.1	Bacteria	Firmicutes	Clostridiaceae	MAG TPA: hypothetical protein GX717_01895 [Clostridiaceae	anaerobic digestion of organic wastes	others
156	DAV85413.1	Viruses	undefined	Caudoviricetes	MAG TPA: DNA polymerase [Caudoviricetes sp.].	Human metagenome	human-associated bacteriophages
157	MDD2298566.1	Bacteria	Bacteroidota	Fermentimonas	MAG: DUF5906 domain-containing protein [Fermentimonas sp.].	landfill	others
158	YP_009603152.1	Bacteria	Actinobacteriota	Arthrobacter	DNA polymerase [Arthrobacter phage Circum].	soil	bacteriophages from soil
159	YP_009300747.1	Bacteria	Actinobacteriota	Arthrobacter	DNA polymerase [Arthrobacter phage Mudcat].	soil	bacteriophages from soil
160	NBH79821.1	Bacteria	Firmicutes	Clostridiaceae	hypothetical protein D3Z52_16930 [Clostridiaceae bacterium].	ob/ob mouse, ceacal content	animal-associated bacteriophages
161	DAX33523.1	Viruses	undefined	Caudoviricetes	MAG TPA: DNA polymerase [Caudoviricetes sp.].	Human metagenome	human-associated bacteriophages
162	WP_297183022.1	Bacteria	Bacteroidota	Phocaeicola	DUF5906 domain-containing protein [uncultured Phocaeicola sp.].	mouse gut	animal-associated bacteriophages
163	DAP19032.1	Viruses	undefined	Caudoviricetes	MAG TPA: DNA polymerase [Caudoviricetes sp.].	Human metagenome	human-associated bacteriophages
164	DAP15061.1	Viruses	undefined	Bacteriophage	MAG TPA: DNA polymerase [Bacteriophage sp.].	Human metagenome	human-associated bacteriophages
165	DAU60899.1	Viruses	undefined	Caudoviricetes	MAG TPA: DNA polymerase [Caudoviricetes sp.].	Human metagenome	human-associated bacteriophages
166	DAZ09090.1	Viruses	undefined	Caudoviricetes	MAG TPA: DNA polymerase [Caudoviricetes sp.].	Human metagenome	human-associated bacteriophages
167	GHU53244.1	Bacteria	Firmicutes	Clostridia	hypothetical protein FACS1894132_04880 [Clostridia bacterium].	Reticulitermes speratus, gut of Reticulitermes speratus	animal-associated bacteriophages
168	DAK10478.1	Viruses	undefined	Caudoviricetes	MAG TPA: DNA polymerase [Caudoviricetes sp.].	Human metagenome	human-associated bacteriophages
169	DAV54775.1	Viruses	undefined	Caudoviricetes	MAG TPA: DNA polymerase [Caudoviricetes sp.].	Human metagenome	human-associated bacteriophages
170	BDE87881.1	Bacteria	Firmicutes	Oscillospiraceae	hypothetical protein CE91St42_23390 [Oscillospiraceae bacterium].	Homo sapiens, feces	human-associated bacteriophages
171	DAX95836.1	Viruses	undefined	Caudoviricetes	MAG TPA: DNA polymerase [Caudoviricetes sp.].	Human metagenome	human-associated bacteriophages
172	MBP5596580.1	Bacteria	Firmicutes	Pseudobutyrivibrio	MAG: hypothetical protein J6Y02_14435 [Pseudobutyrivibrio sp.].	yak, ruminant gastrointestinal tract	animal-associated bacteriophages
173	MBO5906183.1	Bacteria	Kiritimatiellota	Kiritimatiellia	MAG: hypothetical protein J6Q84_07185 [Kiritimatiellia bacterium].	yak, ruminant gastrointestinal tract	animal-associated bacteriophages
174	UVN03278.1	Viruses	undefined	Bacteriophage	MAG: DNA polymerase family B [Bacteriophage sp.].	Homo sapiens, feces	human-associated bacteriophages
175	WP_256192103.1	Bacteria	Bacillota	Neglectibacter	DUF5906 domain-containing protein [Neglectibacter timonensis].	human fecal samples	human-associated bacteriophages
176	WP_087298829.1	Bacteria	Firmicutes	Anaerotruncus	DUF5906 domain-containing protein [Anaerotruncus colihominis].	Gallus gallus caecum	animal-associated bacteriophages
177	MDO5397823.1	Bacteria	undefined	bacterium	MAG: DUF5906 domain-containing protein [bacterium].	Chaetophractus villosus, feces	animal-associated bacteriophages
178	MCM1179371.1	Bacteria	Bacillota	Clostridium	MAG: DUF5906 domain-containing protein [Clostridium sp.].	Neotoma albigula, stool	animal-associated bacteriophages
179	DAG59456.1	Viruses	undefined	Caudoviricetes	MAG TPA: DNA polymerase [Caudoviricetes sp.].	Human metagenome	human-associated bacteriophages
180	MCI8992254.1	Bacteria	Firmicutes	Eubacterium	MAG: hypothetical protein HFG80_05925 [Eubacterium sp.].	Mus musculus, feces extracted directly from colon	animal-associated bacteriophages
181	GKI16912.1	Bacteria	Firmicutes	Oscillospiraceae	hypothetical protein CE91St44_33970 [Oscillospiraceae bacterium].	Homo sapiens, faeces	human-associated bacteriophages
182	DAJ72060.1	Viruses	undefined	Caudoviricetes	MAG TPA: DNA polymerase [Caudoviricetes sp.].	Human metagenome	human-associated bacteriophages
183	DAI42588.1	Viruses	undefined	Caudoviricetes	MAG TPA: DNA polymerase [Caudoviricetes sp.].	Human metagenome	human-associated bacteriophages
184	DAM54604.1	Viruses	undefined	Caudoviricetes	MAG TPA: DNA polymerase [Caudoviricetes sp.].	Human metagenome	human-associated bacteriophages
185	DAG42359.1	Viruses	undefined	Caudoviricetes	MAG TPA: DNA polymerase [Caudoviricetes sp.].	Human metagenome	human-associated bacteriophages
186	DAQ37065.1	Viruses	undefined	Caudoviricetes	MAG TPA: DNA polymerase [Caudoviricetes sp.].	Human metagenome	human-associated bacteriophages
187	UVY68195.1	Viruses	undefined	Bacteriophage	MAG: DNA polymerase family B [Bacteriophage sp.].	Homo sapiens, feces	human-associated bacteriophages
188	MCD8119709.1	Bacteria	Firmicutes	Lachnospiraceae	MAG: DUF5906 domain-containing protein [Lachnospiraceae bacterium].	Phascolarctos cinereus, feces	animal-associated bacteriophages
189	SCH17287.1	Bacteria	Bacillota	Clostridium	DNA polymerase II [uncultured Clostridium sp.].	Homo sapiens, faeces	human-associated bacteriophages
190	MBQ8237886.1	Bacteria	Firmicutes	Oscillospiraceae	MAG: hypothetical protein IJZ39_07060 [Oscillospiraceae bacterium].	roe deer, ruminant gastrointestinal tract	animal-associated bacteriophages
191	DAO73326.1	Viruses	undefined	Caudoviricetes	MAG TPA: DNA polymerase [Caudoviricetes sp.].	Human metagenome	human-associated bacteriophages
192	WP_227182488.1	Bacteria	Firmicutes	Ruminococcus	DUF5906 domain-containing protein [[Ruminococcus] torques].	Homo sapiens, fecal sample	human-associated bacteriophages
193	MDD7757667.1	Bacteria	Firmicutes	Clostridiales	MAG: DUF5906 domain-containing protein [Clostridiales bacterium].	Sus scrofa domesticus, feces	animal-associated bacteriophages
194	DAR74544.1	Viruses	undefined	Caudoviricetes	MAG TPA: DNA polymerase [Caudoviricetes sp.].	Human metagenome	human-associated bacteriophages
195	MBQ9014413.1	Bacteria	Firmicutes	Bacilli	MAG: hypothetical protein IJ094_12845 [Bacilli bacterium].	roe deer, ruminant gastrointestinal tract	animal-associated bacteriophages
196	WP_227190510.1	Bacteria	Firmicutes	Lachnospiraceae	MULTISPECIES: DUF5906 domain-containing protein [Lachnospiraceae].	Homo sapiens, fecal material	human-associated bacteriophages
197	DAF48491.1	Viruses	undefined	Siphoviridae	MAG TPA: DNA polymerase [Siphoviridae sp. ctdvJ3].	Human metagenome	human-associated bacteriophages
198	WP_004846264.1	Bacteria	Firmicutes	Ruminococcus	DUF5906 domain-containing protein [[Ruminococcus] torques].	Homo sapiens	human-associated bacteriophages
199	DAP16504.1	Viruses	undefined	Caudoviricetes	MAG TPA: DNA polymerase [Caudoviricetes sp.].	Human metagenome	human-associated bacteriophages
200	DAN55568.1	Viruses	undefined	Bacteriophage	MAG TPA: DNA polymerase [Bacteriophage sp.].	Human metagenome	human-associated bacteriophages
201	WP_009320544.1	Bacteria	Firmicutes	Ruminococcus	DUF5906 domain-containing protein [[Ruminococcus] torques].	Homo sapiens, fecal material	human-associated bacteriophages
202	DAL90531.1	Viruses	undefined	Caudoviricetes	MAG TPA: DNA polymerase [Caudoviricetes sp.].	Human metagenome	human-associated bacteriophages
203	WP_233105185.1	Bacteria	Bacillota	Clostridium	DUF5906 domain-containing protein [[Clostridium] innocuum].	Sus scrofa, feces	animal-associated bacteriophages
204	GKH59600.1	Bacteria	Firmicutes	Lachnospiraceae	hypothetical protein CE91St58_69850 [Lachnospiraceae bacterium].	Homo sapiens, feces	human-associated bacteriophages
205	UVX84507.1	Viruses	undefined	Bacteriophage	MAG: DNA polymerase family B [Bacteriophage sp.].	Homo sapiens, feces	human-associated bacteriophages
206	MBR3117657.1	Bacteria	Firmicutes	Oceanobacillus	MAG: hypothetical protein IKF29_00305 [Oceanobacillus sp.].	sheep, ruminant gastrointestinal tract	animal-associated bacteriophages
207	MBS6584830.1	Bacteria	Firmicutes	Eubacterium	MAG: hypothetical protein KH345_01585 [Eubacterium sp.].	Homo sapiens, maternal feces	human-associated bacteriophages
208	MCC8151374.1	Bacteria	Firmicutes	Lachnospiraceae	MAG: DUF5906 domain-containing protein [Lachnospiraceae bacterium].	Phascolarctos cinereus, feces	animal-associated bacteriophages
209	EDO61868.1	Bacteria	Bacillota	Clostridium	hypothetical protein CLOLEP_01375 [[Clostridium] leptum DSM 753].	Homo sapiens	human-associated bacteriophages
210	MBS6805128.1	Bacteria	Firmicutes	Lachnospiraceae	MAG: hypothetical protein KH251_06330 [Lachnospiraceae bacterium].	Homo sapiens, infant feces	human-associated bacteriophages
211	WP_172697529.1	Bacteria	Firmicutes	Flavonifractor	DUF5906 domain-containing protein [Flavonifractor plautii].	Homo sapiens, fecal material	human-associated bacteriophages
212	MBR2256250.1	Bacteria	Firmicutes	Blautia	MAG: hypothetical protein IJ899_02710 [Blautia sp.].	sheep, ruminant gastrointestinal tract	animal-associated bacteriophages
213	WP_171332392.1	Bacteria	Bacillota	Enterocloster	DUF5906 domain-containing protein [Enterocloster bolteae].	mouse	animal-associated bacteriophages
214	DAP21575.1	Viruses	undefined	Caudoviricetes	MAG TPA: DNA polymerase [Caudoviricetes sp.].	Human metagenome	human-associated bacteriophages
215	MDE6020533.1	Bacteria	Firmicutes	Ruminococcus	MAG: hypothetical protein K2H01_06030 [Ruminococcus sp.].	Microtus oeconomus, colon contents	animal-associated bacteriophages
216	WP_217792729.1	Bacteria	Bacillota	Clostridium	DUF5906 domain-containing protein [[Clostridium] innocuum].	Homo sapiens, fecal sample	human-associated bacteriophages
217	WP_155560718.1	Bacteria	Firmicutes	Hungatella	DUF5906 domain-containing protein [Hungatella hathewayi].	Homo sapiens, tumor tissue	human-associated bacteriophages
218	WP_305265403.1	Bacteria	Bacteroidota	Bacteroides	DUF5906 domain-containing protein [uncultured Bacteroides sp.].	mouse gut metagenome	animal-associated bacteriophages
219	MCI9349042.1	Bacteria	Firmicutes	Oscillibacter	MAG: hypothetical protein HFF83_07440 [Oscillibacter sp.].	Mus musculus, feces extracted directly from colon	animal-associated bacteriophages
220	WP_024738787.1	Bacteria	Bacillota	Clostridium	DUF5906 domain-containing protein [[Clostridium] symbiosum].	human microbiota	human-associated bacteriophages
221	DAL99643.1	Viruses	undefined	Caudoviricetes	MAG TPA: DNA polymerase [Caudoviricetes sp.].	Human metagenome	human-associated bacteriophages
222	MCR0541845.1	Bacteria	Bacillota	Clostridium	DUF5906 domain-containing protein [[Clostridium] innocuum].	Homo sapiens, stool	human-associated bacteriophages
223	MCR0143027.1	Bacteria	Bacillota	Clostridium	DUF5906 domain-containing protein [[Clostridium] innocuum].	Homo sapiens, stool	human-associated bacteriophages
224	KKQ06471.1	Bacteria	Moranbacteria	Moranbacteria	MAG: hypothetical protein US15_C0010G0012 [Candidatus Moranbacteria	aquifer sediment	bacteriophages from soil
225	NLD50538.1	Bacteria	Firmicutes	Clostridiaceae	MAG: hypothetical protein GX660_25635 [Clostridiaceae bacterium].	anaerobic digestion of organic wastes	others
226	WP_279013179.1	Bacteria	Bacteroidota	Bacteroides	DUF5906 domain-containing protein [Bacteroides acidifaciens].	mouse gut metagenome	animal-associated bacteriophages
227	DAE23668.1	Viruses	undefined	Siphoviridae	MAG TPA: DNA polymerase [Siphoviridae sp. ctcj91].	Human metagenome	human-associated bacteriophages
228	MBS4930291.1	Bacteria	Firmicutes	Clostridiales	MAG: hypothetical protein KH020_03000 [Clostridiales bacterium].	Homo sapiens, infant feces	human-associated bacteriophages
229	DAI74663.1	Viruses	undefined	Caudoviricetes	MAG TPA: DNA polymerase [Caudoviricetes sp.].	Human metagenome	human-associated bacteriophages
230	WP_279101458.1	Bacteria	Bacteroidota	Bacteroides	DUF5906 domain-containing protein [Bacteroides acidifaciens].	mouse gut metagenome	animal-associated bacteriophages
231	EHL67017.1	Bacteria	Firmicutes	Subdoligranulum	hypothetical protein HMPREF1032_00647 [Subdoligranulum sp.	Homo sapiens, gastrointestinal tract	human-associated bacteriophages
232	WP_118020347.1	Bacteria	Firmicutes	Eubacteriales	MULTISPECIES: DUF5906 domain-containing protein [Eubacteriales].	human fecal samples	human-associated bacteriophages
233	DAW53456.1	Viruses	undefined	Caudoviricetes	MAG TPA: DNA polymerase [Caudoviricetes sp.].	Human metagenome	human-associated bacteriophages
234	WP_007868803.1	Bacteria	Bacillota	Enterocloster	MULTISPECIES: DUF5906 domain-containing protein [Enterocloster].	Homo sapiens	human-associated bacteriophages
235	DAO93501.1	Viruses	undefined	Caudoviricetes	MAG TPA: DNA polymerase [Caudoviricetes sp.].	Human metagenome	human-associated bacteriophages
236	WP_130436422.1	Bacteria	Firmicutes	Cuneatibacter	DUF5906 domain-containing protein [Cuneatibacter caecimuris].	mouse cecum	animal-associated bacteriophages
237	WP_119205463.1	Bacteria	Firmicutes	Eubacteriales	MULTISPECIES: DUF5906 domain-containing protein [Eubacteriales].	human fecal samples	human-associated bacteriophages
238	WP_130435802.1	Bacteria	Firmicutes	Cuneatibacter	DUF5906 domain-containing protein [Cuneatibacter caecimuris].	mouse cecum	animal-associated bacteriophages
239	UNI72522.1	Viruses	undefined	Chaetfec	MAG: DNA polymerase [Chaetfec virus UA24_144].	Chaetodipus sp., Chaetodipus sp. feces	animal-associated bacteriophages
240	WP_119214359.1	Bacteria	Firmicutes	Butyricicoccus	DUF5906 domain-containing protein [Butyricicoccus sp. OF10-2].	Homo sapiens, feces	human-associated bacteriophages
241	WP_256302822.1	Bacteria	Firmicutes	Intestinimonas	DUF5906 domain-containing protein [Intestinimonas massiliensis (ex	human fecal samples	human-associated bacteriophages
242	DAJ97364.1	Viruses	undefined	Herelleviridae	MAG TPA: dsDNA helicase [Herelleviridae sp.].	Human metagenome	human-associated bacteriophages
243	MBS6180531.1	Bacteria	Firmicutes	Erysipelotrichaceae	MAG: hypothetical protein KH921_07060 [Erysipelotrichaceae	Homo sapiens, infant feces	human-associated bacteriophages
244	WP_287973666.1	Bacteria	Firmicutes	Hungatella	DUF5906 domain-containing protein [Hungatella sp.].	pig gut metagenome	animal-associated bacteriophages
245	WP_289307841.1	Bacteria	Bacteroidota	Phocaeicola	DUF5906 domain-containing protein [uncultured Phocaeicola sp.].	mouse gut metagenome	animal-associated bacteriophages
246	MCR0614490.1	Bacteria	Bacillota	Clostridium	DUF5906 domain-containing protein [[Clostridium] innocuum].	Homo sapiens, stool	human-associated bacteriophages
247	BDE86956.1	Bacteria	Firmicutes	Oscillospiraceae	hypothetical protein CE91St42_14140 [Oscillospiraceae bacterium].	Homo sapiens, feces	human-associated bacteriophages
248	MBD9004640.1	Bacteria	Firmicutes	Faecalibacterium	MAG: hypothetical protein EGR21_09530 [Faecalibacterium	Homo sapiens, stool	human-associated bacteriophages
249	WP_055649092.1	Bacteria	Firmicutes	Eubacteriales	MULTISPECIES: DUF5906 domain-containing protein [Eubacteriales].	Homo sapiens, feces	human-associated bacteriophages
250	WP_120484294.1	Bacteria	Firmicutes	Anaerotruncus	DUF5906 domain-containing protein [Anaerotruncus sp. 1XD42-93].	mouse gut genome	animal-associated bacteriophages
251	DAG43853.1	Viruses	undefined	Caudoviricetes	MAG TPA: DNA helicase [Caudoviricetes sp.].	Human metagenome	human-associated bacteriophages
252	WP_244052859.1	Bacteria	Firmicutes	Hungatella	DUF5906 domain-containing protein [Hungatella hathewayi].	Homo sapiens, feces	human-associated bacteriophages
253	WP_233106818.1	Bacteria	Bacillota	Clostridium	DUF5906 domain-containing protein [[Clostridium] innocuum].	Homo sapiens, fecal sample	human-associated bacteriophages
254	DAL14233.1	Viruses	undefined	Caudoviricetes	MAG TPA_asm: DNA helicase [Caudoviricetes sp.].	Human metagenome	human-associated bacteriophages
255	UVX65394.1	Viruses	undefined	Bacteriophage	MAG: DNA polymerase family B [Bacteriophage sp.].	Homo sapiens, feces	human-associated bacteriophages
256	DAT41098.1	Viruses	undefined	Caudoviricetes	MAG TPA: DNA polymerase [Caudoviricetes sp.].	Human metagenome	human-associated bacteriophages
257	WP_285828679.1	Bacteria	Bacteroidota	Bacteroides	DUF5906 domain-containing protein [Bacteroides acidifaciens].	mouse gut metagenome	animal-associated bacteriophages
258	DAL24556.1	Viruses	undefined	Caudoviricetes	MAG TPA_asm: DNA polymerase [Caudoviricetes sp.].	Human metagenome	human-associated bacteriophages
259	DAR15007.1	Viruses	undefined	Caudoviricetes	MAG TPA: DNA polymerase [Caudoviricetes sp.].	Human metagenome	human-associated bacteriophages
260	DAR78102.1	Viruses	undefined	Caudoviricetes	MAG TPA: DNA polymerase [Caudoviricetes sp.].	Human metagenome	human-associated bacteriophages
261	WP_256286605.1	Bacteria	Bacillota	Clostridium	DUF5906 domain-containing protein [[Clostridium] symbiosum].	Homo sapiens, fecal sample	human-associated bacteriophages
262	MDD3204195.1	Bacteria	Firmicutes	Lachnospiraceae	MAG: DUF5906 domain-containing protein [Lachnospiraceae bacterium].	landfill metagenome	others
263	MBF1086360.1	Bacteria	Firmicutes	Solobacterium	MAG: hypothetical protein HXL42_09480 [Solobacterium sp.].	Homo sapiens, saliva	human-associated bacteriophages
264	MCM1363429.1	Bacteria	Firmicutes	Ruminococcus	MAG: DUF5906 domain-containing protein [Ruminococcus sp.].	Neotoma albigula, stool	animal-associated bacteriophages
265	DAJ42757.1	Viruses	undefined	Caudoviricetes	MAG TPA: DNA polymerase [Caudoviricetes sp.].	Human metagenome	human-associated bacteriophages
266	WP_006781031.1	Bacteria	Firmicutes	Eubacteriales	MULTISPECIES: DUF5906 domain-containing protein [Eubacteriales].	Homo sapiens, fecal sample	human-associated bacteriophages
267	WP_308759451.1	Bacteria	Bacteroidota	Bacteroides	DUF5906 domain-containing protein [uncultured Bacteroides sp.].	Human gut genomes	human-associated bacteriophages
268	WP_148508956.1	Bacteria	Firmicutes	Hungatella	DUF5906 domain-containing protein [Hungatella hathewayi].	Human gut genomes	human-associated bacteriophages
269	DAS43076.1	Viruses	undefined	Caudoviricetes	MAG TPA: DNA polymerase [Caudoviricetes sp.].	Human metagenome	human-associated bacteriophages
270	DAM96989.1	Viruses	undefined	Caudoviricetes	MAG TPA: DNA polymerase [Caudoviricetes sp.].	Human metagenome	human-associated bacteriophages
271	UWG91421.1	Viruses	undefined	Bacteriophage	MAG: DNA polymerase family B [Bacteriophage sp.].	Homo sapiens, feces	human-associated bacteriophages
272	WP_297034198.1	Bacteria	Bacteroidota	Prevotella	DUF5906 domain-containing protein [Prevotella sp.].	human gut metagenome	human-associated bacteriophages
273	DAU70712.1	Viruses	undefined	Caudoviricetes	MAG TPA: DNA polymerase [Caudoviricetes sp.].	Human metagenome	human-associated bacteriophages
274	WP_107435904.1	Bacteria	Bacillota	Enterocloster	MULTISPECIES: DUF5906 domain-containing protein [Enterocloster].	Homo sapiens, fecal sample	human-associated bacteriophages
275	MBP5598438.1	Bacteria	Firmicutes	Pseudobutyrivibrio	MAG: hypothetical protein J6Y02_23930 [Pseudobutyrivibrio sp.].	yak, ruminant gastrointestinal tract	animal-associated bacteriophages
276	WP_303330205.1	Bacteria	Bacteroidota	Bacteroides	DUF5906 domain-containing protein [Bacteroides acidifaciens].	mouse gut, feces	animal-associated bacteriophages
277	DAV91944.1	Viruses	undefined	Caudoviricetes	MAG TPA: DNA helicase [Caudoviricetes sp.].	Human metagenome	human-associated bacteriophages
278	WP_087296518.1	Bacteria	Bacillota	Massilimicrobiota	DUF5906 domain-containing protein [Massilimicrobiota sp. An134].	chicken caecum	animal-associated bacteriophages
279	WP_303677784.1	Bacteria	Bacteroidota	Bacteroides	DUF5906 domain-containing protein [Bacteroides caecimuris].	mouse gut metagenome	animal-associated bacteriophages
280	MBS5309113.1	Bacteria	Firmicutes	Faecalibacterium	MAG: hypothetical protein KHY26_01035 [Faecalibacterium	Homo sapiens, infant feces	human-associated bacteriophages
281	DAI86248.1	Viruses	undefined	Caudoviricetes	MAG TPA: DNA polymerase [Caudoviricetes sp.].	Human metagenome	human-associated bacteriophages
282	DAX52483.1	Viruses	undefined	Caudoviricetes	MAG TPA: DNA helicase [Caudoviricetes sp.].	Human metagenome	human-associated bacteriophages
283	DAP58503.1	Viruses	undefined	Caudoviricetes	MAG TPA: DNA helicase [Caudoviricetes sp.].	Human metagenome	human-associated bacteriophages
284	DAP92063.1	Viruses	undefined	Caudoviricetes	MAG TPA: dsDNA helicase [Caudoviricetes sp.].	Human metagenome	human-associated bacteriophages
285	DAT01559.1	Viruses	undefined	Caudoviricetes	MAG TPA: DNA polymerase [Caudoviricetes sp.].	Human metagenome	human-associated bacteriophages
286	AUE23728.1	Viruses	undefined	Siphovirus	DNA polymerase B region protein [Siphovirus 29632].	periodontitis patient	human-associated bacteriophages
287	DAL32283.1	Viruses	undefined	Caudoviricetes	MAG TPA_asm: DNA polymerase [Caudoviricetes sp.].	Human metagenome	human-associated bacteriophages
288	WNN94566.1	Bacteria	Actinobacteriota	Arthrobacter	DNA primase/polymerase [Arthrobacter phage Lewando].	soil	bacteriophages from soil
289	DAG07874.1	Viruses	undefined	Caudoviricetes	MAG TPA: DNA helicase [Caudoviricetes sp.].	Human metagenome	human-associated bacteriophages
290	DAQ76509.1	Viruses	undefined	Caudoviricetes	MAG TPA: DNA helicase [Caudoviricetes sp.].	Human metagenome	human-associated bacteriophages
291	DAJ16168.1	Viruses	undefined	Siphoviridae	MAG TPA: dsDNA helicase [Siphoviridae sp. cttiG1].	Human metagenome	human-associated bacteriophages
292	DAY84344.1	Viruses	undefined	Caudoviricetes	MAG TPA: DNA polymerase [Caudoviricetes sp.].	Human metagenome	human-associated bacteriophages
293	WP_279132696.1	Bacteria	Bacteroidota	Barnesiella	DUF5906 domain-containing protein [Barnesiella intestinihominis].	chicken gut metagenome	animal-associated bacteriophages
294	DAV24892.1	Viruses	undefined	Bacteriophage	MAG TPA: dsDNA helicase [Bacteriophage sp.].	Human metagenome	human-associated bacteriophages
295	WP_301887977.1	Bacteria	Bacteroidota	Bacteroides	DUF5906 domain-containing protein [Bacteroides caecimuris].	mouse gut metagenome	animal-associated bacteriophages
296	WP_205487506.1	Bacteria	Bacillota	Ruthenibacterium	DUF5906 domain-containing protein [Ruthenibacterium	feces of healthy child	human-associated bacteriophages
297	RGD22647.1	Bacteria	Firmicutes	Subdoligranulum	hypothetical protein DW651_02300 [Subdoligranulum sp. AM23-21AC].	Homo sapiens, feces	human-associated bacteriophages
298	RGC98399.1	Bacteria	Firmicutes	Subdoligranulum	hypothetical protein DW194_10810 [Subdoligranulum sp. AM16-9].	Homo sapiens, feces	human-associated bacteriophages
299	WP_317327649.1	Bacteria	Bacillota	Ruthenibacterium	DUF5906 domain-containing protein [Ruthenibacterium	cat gut genome	animal-associated bacteriophages
300	DAV94740.1	Viruses	undefined	Caudoviricetes	MAG TPA: DNA polymerase [Caudoviricetes sp.].	Human metagenome	human-associated bacteriophages
301	UWG74064.1	Viruses	undefined	Bacteriophage	MAG: DNA polymerase family B [Bacteriophage sp.].	Homo sapiens, feces	human-associated bacteriophages
302	UQS94735.1	Bacteria	Actinobacteriota	Arthrobacter	DNA primase/polymerase [Arthrobacter phage Zeina].	soil	bacteriophages from soil
303	UVY35183.1	Viruses	undefined	Bacteriophage	MAG: DNA polymerase family B [Bacteriophage sp.].	Homo sapiens, feces	human-associated bacteriophages
304	DAR13003.1	Viruses	undefined	Caudoviricetes	MAG TPA: DNA polymerase [Caudoviricetes sp.].	Human metagenome	human-associated bacteriophages
305	MBS7158849.1	Bacteria	Actinobacteriota	Collinsella	MAG: hypothetical protein KH040_08180 [Collinsella sp.].	Homo sapiens, infant feces	human-associated bacteriophages
306	MCX4374545.1	Bacteria	Firmicutes	Lachnospiraceae	MAG: DUF5906 domain-containing protein [Lachnospiraceae bacterium].	Mus musculus, mouse gut	animal-associated bacteriophages
307	MBR6641700.1	Bacteria	Firmicutes	Clostridia	MAG: hypothetical protein IKL08_05870 [Clostridia bacterium].	sheep, ruminant gastrointestinal tract	animal-associated bacteriophages
308	UWI00618.1	Viruses	undefined	Bacteriophage	MAG: DNA polymerase family B [Bacteriophage sp.].	Homo sapiens, feces	human-associated bacteriophages
309	WP_300206571.1	Bacteria	Bacteroidota	Bacteroides	DUF5906 domain-containing protein [Bacteroides sp.].	landfill metagenome	others
310	WP_205491113.1	Bacteria	Bacillota	Ruthenibacterium	DUF5906 domain-containing protein [Ruthenibacterium	Homo sapiens, feces	human-associated bacteriophages
311	DAY33135.1	Viruses	undefined	Caudoviricetes	MAG TPA: dsDNA helicase [Caudoviricetes sp.].	Human metagenome	human-associated bacteriophages
312	DAD57957.1	Viruses	undefined	Caudoviricetes	MAG TPA: dsDNA helicase [Caudoviricetes sp.].	Human metagenome	human-associated bacteriophages
313	DAU77956.1	Viruses	undefined	Caudoviricetes	MAG TPA: dsDNA helicase [Caudoviricetes sp.].	Human metagenome	human-associated bacteriophages
314	DAN59146.1	Viruses	undefined	Caudoviricetes	MAG TPA: DNA polymerase [Caudoviricetes sp.].	Human metagenome	human-associated bacteriophages
315	WP_302435755.1	Bacteria	Bacillota	Ruthenibacterium	DUF5906 domain-containing protein [Ruthenibacterium	human feces metagenome	human-associated bacteriophages
316	DAS35502.1	Viruses	undefined	Caudoviricetes	MAG TPA: dsDNA helicase [Caudoviricetes sp.].	Human metagenome	human-associated bacteriophages
317	WP_118552950.1	Bacteria	Firmicutes	Faecalibacterium	MULTISPECIES: DUF5906 domain-containing protein [Faecalibacterium].	Homo sapiens, fecal material	human-associated bacteriophages
318	DAW91479.1	Viruses	undefined	Bacteriophage	MAG TPA: DNA polymerase [Bacteriophage sp.].	Human metagenome	human-associated bacteriophages
319	MBO7451330.1	Bacteria	Firmicutes	Clostridiales	MAG: hypothetical protein J6U54_13280 [Clostridiales bacterium].	yak, ruminant gastrointestinal tract	animal-associated bacteriophages
320	MCI6210137.1	Bacteria	Firmicutes	Faecalibacterium	MAG: DUF5906 domain-containing protein [Faecalibacterium	Sus scrofa domesticus, feces	animal-associated bacteriophages
321	DAT02870.1	Viruses	undefined	Caudoviricetes	MAG TPA: dsDNA helicase [Caudoviricetes sp.].	Human metagenome	human-associated bacteriophages
322	WP_223383741.1	Bacteria	Firmicutes	Faecalibacterium	DUF5906 domain-containing protein [Faecalibacterium prausnitzii].	Homo sapiens, fecal material	human-associated bacteriophages
323	DAQ74286.1	Viruses	undefined	Caudoviricetes	MAG TPA: DNA helicase [Caudoviricetes sp.].	Human metagenome	human-associated bacteriophages
324	UVY38364.1	Viruses	undefined	Bacteriophage	MAG: DNA polymerase family B [Bacteriophage sp.].	Homo sapiens, feces	human-associated bacteriophages
325	MCQ2075673.1	Bacteria	Bacteroidota	Bacteroidaceae	MAG: DUF5906 domain-containing protein [Bacteroidaceae bacterium].	Equus caballus, feces from endurance ride	animal-associated bacteriophages
326	DAE25279.1	Viruses	undefined	Siphoviridae	MAG TPA: dsDNA helicase [Siphoviridae sp. ctj7g1].	Human metagenome	human-associated bacteriophages
327	DAJ97687.1	Viruses	undefined	Caudoviricetes	MAG TPA: DNA polymerase [Caudoviricetes sp.].	Human metagenome	human-associated bacteriophages
328	MBO7452402.1	Bacteria	Firmicutes	Clostridiales	MAG: hypothetical protein J6U54_18895 [Clostridiales bacterium].	yak, ruminant gastrointestinal tract	animal-associated bacteriophages
329	DAV14945.1	Viruses	undefined	Caudoviricetes	MAG TPA: DNA polymerase [Caudoviricetes sp.].	Human metagenome	human-associated bacteriophages
330	DAG27700.1	Viruses	undefined	Caudoviricetes	MAG TPA: DNA polymerase [Caudoviricetes sp.].	Human metagenome	human-associated bacteriophages
331	MBO7452162.1	Bacteria	Firmicutes	Clostridiales	MAG: hypothetical protein J6U54_17680 [Clostridiales bacterium].	yak, ruminant gastrointestinal tract	animal-associated bacteriophages
332	WP_215696033.1	Bacteria	Firmicutes	Faecalibacterium	DUF5906 domain-containing protein [Faecalibacterium prausnitzii].	human gut bacteria	human-associated bacteriophages
333	MDU5531548.1	Bacteria	Firmicutes	Oscillospiraceae	MAG: DUF5906 domain-containing protein [Oscillospiraceae	infant feces	human-associated bacteriophages
334	WP_317393814.1	Bacteria	Firmicutes	Faecalibacterium	DUF5906 domain-containing protein [Faecalibacterium duncaniae].	human gut bacteria	human-associated bacteriophages
335	DAH18789.1	Viruses	undefined	Caudoviricetes	MAG TPA: DNA polymerase [Caudoviricetes sp.].	Human metagenome	human-associated bacteriophages
336	DAO96810.1	Viruses	undefined	Caudoviricetes	MAG TPA: dsDNA helicase [Caudoviricetes sp.].	Human metagenome	human-associated bacteriophages
337	UVK58719.1	Bacteria	Actinobacteriota	Arthrobacter	DNA primase/polymerase [Arthrobacter phage GantcherGoblin].	soil	bacteriophages from soil
338	DAP81304.1	Viruses	undefined	Caudoviricetes	MAG TPA: DNA polymerase [Caudoviricetes sp.].	Human metagenome	human-associated bacteriophages
339	DAF06233.1	Viruses	undefined	Caudoviricetes	MAG TPA: dsDNA helicase [Caudoviricetes sp.].	Human metagenome	human-associated bacteriophages
340	DAZ12703.1	Viruses	undefined	Caudoviricetes	MAG TPA: DNA polymerase [Caudoviricetes sp.].	Human metagenome	human-associated bacteriophages
341	UVK62879.1	Bacteria	Actinobacteriota	Arthrobacter	DNA primase/polymerase [Arthrobacter phage Uzumaki].	soil	bacteriophages from soil
342	WP_112143275.1	Bacteria	Firmicutes	Faecalibacterium	DUF5906 domain-containing protein [Faecalibacterium hattorii].	human gut bacteria	human-associated bacteriophages
343	WP_117535334.1	Bacteria	Firmicutes	Faecalibacterium	MULTISPECIES: DUF5906 domain-containing protein [Faecalibacterium].	human gut bacteria	human-associated bacteriophages
344	UVY02046.1	Viruses	undefined	Bacteriophage	MAG: DNA polymerase family B [Bacteriophage sp.].	Homo sapiens, feces	human-associated bacteriophages
345	UVY04575.1	Viruses	undefined	Bacteriophage	MAG: DNA polymerase family B [Bacteriophage sp.].	Homo sapiens, feces	human-associated bacteriophages
346	UWI39115.1	Viruses	undefined	Bacteriophage	MAG: DNA polymerase family B [Bacteriophage sp.].	Homo sapiens, feces	human-associated bacteriophages
347	UWG14597.1	Viruses	undefined	Bacteriophage	MAG: DNA polymerase family B [Bacteriophage sp.].	Homo sapiens, feces	human-associated bacteriophages
348	WNT45442.1	Bacteria	Actinobacteriota	Arthrobacter	DNA primase/polymerase [Arthrobacter phage Argan].	soil	bacteriophages from soil
349	UVY37444.1	Viruses	undefined	Bacteriophage	MAG: DNA polymerase family B [Bacteriophage sp.].	Homo sapiens, feces	human-associated bacteriophages
350	UWD53191.1	Viruses	undefined	Bacteriophage	MAG: DNA polymerase family B [Bacteriophage sp.].	Homo sapiens, feces	human-associated bacteriophages
351	WP_304859294.1	Bacteria	Bacteroidota	Bacteroides	DUF5906 domain-containing protein [uncultured Bacteroides sp.].	mouse gut metagenome	animal-associated bacteriophages
352	DAN90972.1	Viruses	undefined	Caudoviricetes	MAG TPA: DNA polymerase [Caudoviricetes sp.].	Human metagenome	human-associated bacteriophages
353	DAO10623.1	Viruses	undefined	Caudoviricetes	MAG TPA: DNA polymerase [Caudoviricetes sp.].	Human metagenome	human-associated bacteriophages
354	UWF89430.1	Viruses	undefined	Bacteriophage	MAG: DNA polymerase family B [Bacteriophage sp.].	Homo sapiens, feces	human-associated bacteriophages
355	MDR3890816.1	Bacteria	Firmicutes	Faecalibacterium	MAG: DUF5906 domain-containing protein [Faecalibacterium sp.].	fecal incubation	human-associated bacteriophages
356	WP_215665761.1	Bacteria	Firmicutes	Faecalibacterium	DUF5906 domain-containing protein [Faecalibacterium prausnitzii].	human gut, feces	human-associated bacteriophages
357	DAR21716.1	Viruses	undefined	Caudoviricetes	MAG TPA: DNA polymerase [Caudoviricetes sp.].	Human metagenome	human-associated bacteriophages
358	DAT43743.1	Viruses	undefined	Caudoviricetes	MAG TPA: DNA polymerase [Caudoviricetes sp.].	Human metagenome	human-associated bacteriophages
359	WP_289620663.1	Bacteria	Bacteroidota	Bacteroides	DUF5906 domain-containing protein [Bacteroides intestinalis].	mouse gut metagenome	animal-associated bacteriophages
360	DAE20893.1	Viruses	undefined	Siphoviridae	MAG TPA: DNA helicase [Siphoviridae sp. ctgBD49].	Human metagenome	human-associated bacteriophages
361	WP_288878282.1	Bacteria	Bacteroidota	Bacteroides	DUF5906 domain-containing protein [uncultured Bacteroides sp.].	mouse gut metagenome	animal-associated bacteriophages
362	DAR00032.1	Viruses	undefined	Caudoviricetes	MAG TPA: DNA polymerase [Caudoviricetes sp.].	Human metagenome	human-associated bacteriophages
363	DAF86201.1	Viruses	undefined	Siphoviridae	MAG TPA: DNA polymerase [Siphoviridae sp. ctx254].	Human metagenome	human-associated bacteriophages
364	MBO7449748.1	Bacteria	Firmicutes	Clostridiales	MAG: hypothetical protein J6U54_05205 [Clostridiales bacterium].	yak, ruminant gastrointestinal tract	animal-associated bacteriophages
365	YP_009797554.1	Bacteria	Firmicutes	Faecalibacterium	DNA polymerase [Faecalibacterium phage FP_oengus].	Faecalibacterium prausnitzii	human-associated bacteriophages
366	DAJ39160.1	Viruses	undefined	Caudoviricetes	MAG TPA: DNA helicase [Caudoviricetes sp.].	Human metagenome	human-associated bacteriophages
367	MBS7027582.1	Bacteria	Firmicutes	Faecalibacterium	MAG: hypothetical protein KH132_03495 [Faecalibacterium	Homo sapiens, maternal feces	human-associated bacteriophages
368	DAO54136.1	Viruses	undefined	Caudoviricetes	MAG TPA: DNA helicase [Caudoviricetes sp.].	Human metagenome	human-associated bacteriophages
369	WP_097782109.1	Bacteria	Firmicutes	Faecalibacterium	DUF5906 domain-containing protein [Faecalibacterium prausnitzii].	Homo sapiens, feces	human-associated bacteriophages
370	WP_097775603.1	Bacteria	Firmicutes	Faecalibacterium	DUF5906 domain-containing protein [Faecalibacterium prausnitzii].	Homo sapiens, feces	human-associated bacteriophages
371	MCD8372203.1	Bacteria	Firmicutes	Clostridia	MAG: DUF5906 domain-containing protein [Clostridia bacterium].	Phascolarctos cinereus, feces	animal-associated bacteriophages
372	DAU44337.1	Viruses	undefined	Caudoviricetes	MAG TPA: DNA polymerase [Caudoviricetes sp.].	Human metagenome	human-associated bacteriophages
373	DAQ46682.1	Viruses	undefined	Caudoviricetes	MAG TPA: DNA polymerase [Caudoviricetes sp.].	Human metagenome	human-associated bacteriophages
374	DAS78992.1	Viruses	undefined	Caudoviricetes	MAG TPA: DNA helicase [Caudoviricetes sp.].	Human metagenome	human-associated bacteriophages
375	DAL83794.1	Viruses	undefined	Caudoviricetes	MAG TPA: DNA polymerase [Caudoviricetes sp.].	Human metagenome	human-associated bacteriophages
376	UVX75318.1	Viruses	undefined	Bacteriophage	MAG: DNA polymerase family B [Bacteriophage sp.].	Homo sapiens, feces	human-associated bacteriophages
377	WP_120119813.1	Bacteria	Firmicutes	Faecalibacterium	DUF5906 domain-containing protein [Faecalibacterium sp. AM43-5AT].	Homo sapiens, feces	human-associated bacteriophages
378	DAU02295.1	Viruses	undefined	Caudoviricetes	MAG TPA: DNA polymerase [Caudoviricetes sp.].	Human metagenome	human-associated bacteriophages
379	DAJ32739.1	Viruses	undefined	Caudoviricetes	MAG TPA: DNA helicase [Caudoviricetes sp.].	Human metagenome	human-associated bacteriophages
380	WP_120020233.1	Bacteria	Firmicutes	Faecalibacterium	DUF5906 domain-containing protein [Faecalibacterium sp. AF10-46].	Homo sapiens, feces	human-associated bacteriophages
381	MDU5951805.1	Bacteria	Firmicutes	Clostridiales	MAG: DUF5906 domain-containing protein [Clostridiales bacterium].	infant feces	human-associated bacteriophages
382	DAW02303.1	Viruses	undefined	Caudoviricetes	MAG TPA: DNA helicase [Caudoviricetes sp.].	Human metagenome	human-associated bacteriophages
383	WP_287424054.1	Bacteria	Bacteroidota	Brachybacter	DUF5906 domain-containing protein [Candidatus Brachybacter	Waste Water	others
384	DAP02660.1	Viruses	undefined	Caudoviricetes	MAG TPA: DNA helicase [Caudoviricetes sp.].	Human metagenome	human-associated bacteriophages
385	DAT14894.1	Viruses	undefined	Caudoviricetes	MAG TPA: DNA helicase [Caudoviricetes sp.].	Human metagenome	human-associated bacteriophages
386	DAG44118.1	Viruses	undefined	Caudoviricetes	MAG TPA: DNA polymerase [Caudoviricetes sp.].	Human metagenome	human-associated bacteriophages
387	DAY33953.1	Viruses	undefined	Caudoviricetes	MAG TPA: DNA helicase [Caudoviricetes sp.].	Human metagenome	human-associated bacteriophages
388	DAH24457.1	Viruses	undefined	Bacteriophage	MAG TPA: dsDNA helicase [Bacteriophage sp.].	Human metagenome	human-associated bacteriophages
389	MBR1703137.1	Bacteria	Firmicutes	Lachnospiraceae	MAG: hypothetical protein IJ716_14515 [Lachnospiraceae bacterium].	roe deer, ruminant gastrointestinal tract	animal-associated bacteriophages
390	DAK97650.1	Viruses	undefined	Caudoviricetes	MAG TPA: DNA helicase [Caudoviricetes sp.].	Human metagenome	human-associated bacteriophages
391	DAS35126.1	Viruses	undefined	Caudoviricetes	MAG TPA: DNA helicase [Caudoviricetes sp.].	Human metagenome	human-associated bacteriophages
392	DAR78629.1	Viruses	undefined	Caudoviricetes	MAG TPA: DNA helicase [Caudoviricetes sp.].	Human metagenome	human-associated bacteriophages
393	WP_276849786.1	Archaea	Euryarchaeota	Methanobrevibacter	DUF5906 domain-containing protein [Methanobrevibacter woesei].	pig gut metagenome	animal-associated bacteriophages
394	DAR69557.1	Viruses	undefined	Caudoviricetes	MAG TPA: DNA helicase [Caudoviricetes sp.].	Human metagenome	human-associated bacteriophages
395	MBO7449956.1	Bacteria	Firmicutes	Clostridiales	MAG: hypothetical protein J6U54_06255 [Clostridiales bacterium].	yak, ruminant gastrointestinal tract	animal-associated bacteriophages
396	DAN43463.1	Viruses	undefined	Caudoviricetes	MAG TPA: DNA helicase [Caudoviricetes sp.].	Human metagenome	human-associated bacteriophages
397	DAV05790.1	Viruses	undefined	Caudoviricetes	MAG TPA: DNA helicase [Caudoviricetes sp.].	Human metagenome	human-associated bacteriophages
398	DAQ72471.1	Viruses	undefined	Caudoviricetes	MAG TPA: DNA helicase [Caudoviricetes sp.].	Human metagenome	human-associated bacteriophages
399	DAF94401.1	Viruses	undefined	Siphoviridae	MAG TPA: DNA helicase [Siphoviridae sp. ctYlL44].	Human metagenome	human-associated bacteriophages
400	MCC8049742.1	Bacteria	Firmicutes	Clostridiales	MAG: DUF5906 domain-containing protein [Clostridiales bacterium].	Phascolarctos cinereus, feces	animal-associated bacteriophages
401	DAR26567.1	Viruses	undefined	Caudoviricetes	MAG TPA: DNA helicase [Caudoviricetes sp.].	Human metagenome	human-associated bacteriophages
402	DAK38902.1	Viruses	undefined	Caudoviricetes	MAG TPA: DNA polymerase [Caudoviricetes sp.].	Human metagenome	human-associated bacteriophages
403	MBO7422948.1	Bacteria	Firmicutes	Oscillospiraceae	MAG: hypothetical protein J6T99_06125 [Oscillospiraceae bacterium].	yak, ruminant gastrointestinal tract	animal-associated bacteriophages
404	DAJ38053.1	Viruses	undefined	Caudoviricetes	MAG TPA: DNA helicase [Caudoviricetes sp.].	Human metagenome	human-associated bacteriophages
405	DAX19918.1	Viruses	undefined	Bacteriophage	MAG TPA: DNA helicase [Bacteriophage sp.].	Human metagenome	human-associated bacteriophages
406	DAD68100.1	Viruses	undefined	Siphoviridae	MAG TPA: DNA helicase [Siphoviridae sp. ctj495].	Human metagenome	human-associated bacteriophages
407	DAQ25938.1	Viruses	undefined	Caudoviricetes	MAG TPA: DNA helicase [Caudoviricetes sp.].	Human metagenome	human-associated bacteriophages
408	DAN83615.1	Viruses	undefined	Caudoviricetes	MAG TPA: DNA helicase [Caudoviricetes sp.].	Human metagenome	human-associated bacteriophages
409	DAM86249.1	Viruses	undefined	Caudoviricetes	MAG TPA: DNA helicase [Caudoviricetes sp.].	Human metagenome	human-associated bacteriophages
410	MDU8690049.1	Bacteria	Firmicutes	Faecalibacterium	DUF5906 domain-containing protein [Faecalibacterium prausnitzii].	Homo sapiens, glycerol stored	human-associated bacteriophages
411	DAE25202.1	Viruses	undefined	Siphoviridae	MAG TPA: DNA polymerase [Siphoviridae sp. ctWWc42].	Human metagenome	human-associated bacteriophages
412	DAP57482.1	Viruses	undefined	Caudoviricetes	MAG TPA: DNA helicase [Caudoviricetes sp.].	Human metagenome	human-associated bacteriophages
413	DAI03893.1	Viruses	undefined	Caudoviricetes	MAG TPA: DNA helicase [Caudoviricetes sp.].	Human metagenome	human-associated bacteriophages
414	DAT64146.1	Viruses	undefined	Caudoviricetes	MAG TPA: DNA polymerase [Caudoviricetes sp.].	Human metagenome	human-associated bacteriophages
415	DAI23305.1	Viruses	undefined	Caudoviricetes	MAG TPA: DNA helicase [Caudoviricetes sp.].	Human metagenome	human-associated bacteriophages
416	DAX68633.1	Viruses	undefined	Caudoviricetes	MAG TPA: DNA helicase [Caudoviricetes sp.].	Human metagenome	human-associated bacteriophages
417	DAR88652.1	Viruses	undefined	Caudoviricetes	MAG TPA: DNA helicase [Caudoviricetes sp.].	Human metagenome	human-associated bacteriophages
418	DAQ71023.1	Viruses	undefined	Caudoviricetes	MAG TPA: DNA helicase [Caudoviricetes sp.].	Human metagenome	human-associated bacteriophages
419	DAQ44342.1	Viruses	undefined	Caudoviricetes	MAG TPA: DNA polymerase [Caudoviricetes sp.].	Human metagenome	human-associated bacteriophages
420	DAV70290.1	Viruses	undefined	Caudoviricetes	MAG TPA: DNA polymerase [Caudoviricetes sp.].	Human metagenome	human-associated bacteriophages
421	DAU92655.1	Viruses	undefined	Caudoviricetes	MAG TPA: DNA helicase [Caudoviricetes sp.].	Human metagenome	human-associated bacteriophages
422	DAP94660.1	Viruses	undefined	Caudoviricetes	MAG TPA: DNA helicase [Caudoviricetes sp.].	Human metagenome	human-associated bacteriophages
423	WP_186836956.1	Bacteria	Firmicutes	Lachnospira	DUF5906 domain-containing protein [Lachnospira hominis].	Homo sapiens, feces	human-associated bacteriophages
424	DAQ78989.1	Viruses	undefined	Caudoviricetes	MAG TPA: DNA helicase [Caudoviricetes sp.].	Human metagenome	human-associated bacteriophages
425	DAJ75915.1	Viruses	undefined	Caudoviricetes	MAG TPA: DNA helicase [Caudoviricetes sp.].	Human metagenome	human-associated bacteriophages
426	DAE02522.1	Viruses	undefined	Siphoviridae	MAG TPA: DNA helicase [Siphoviridae sp. ctmYS12].	Human metagenome	human-associated bacteriophages
427	DAP40740.1	Viruses	undefined	Caudoviricetes	MAG TPA: DNA helicase [Caudoviricetes sp.].	Human metagenome	human-associated bacteriophages
428	DAJ66512.1	Viruses	undefined	Caudoviricetes	MAG TPA: DNA helicase [Caudoviricetes sp.].	Human metagenome	human-associated bacteriophages
429	DAR65049.1	Viruses	undefined	Caudoviricetes	MAG TPA: DNA helicase [Caudoviricetes sp.].	Human metagenome	human-associated bacteriophages
430	DAF12196.1	Viruses	undefined	Caudoviricetes	MAG TPA: DNA helicase [Caudoviricetes sp.].	Human metagenome	human-associated bacteriophages
431	DAX45062.1	Viruses	undefined	Caudoviricetes	MAG TPA: DNA helicase [Caudoviricetes sp.].	Human metagenome	human-associated bacteriophages
432	DAO83846.1	Viruses	undefined	Caudoviricetes	MAG TPA: DNA helicase [Caudoviricetes sp.].	Human metagenome	human-associated bacteriophages
433	WP_092242057.1	Bacteria	Firmicutes	Butyrivibrio	DUF5906 domain-containing protein [Butyrivibrio sp. INlla21].	rumen microbiota	animal-associated bacteriophages
434	DAS24040.1	Viruses	undefined	Caudoviricetes	MAG TPA: DNA helicase [Caudoviricetes sp.].	Human metagenome	human-associated bacteriophages
435	DAP46043.1	Viruses	undefined	Caudoviricetes	MAG TPA: DNA polymerase [Caudoviricetes sp.].	Human metagenome	human-associated bacteriophages
436	DAD82517.1	Viruses	undefined	Siphoviridae	MAG TPA: DNA helicase [Siphoviridae sp. ctSdk10].	Human metagenome	human-associated bacteriophages
437	DAM85112.1	Viruses	undefined	Caudoviricetes	MAG TPA: DNA helicase [Caudoviricetes sp.].	Human metagenome	human-associated bacteriophages
438	DAX99299.1	Viruses	undefined	Caudoviricetes	MAG TPA: DNA helicase [Caudoviricetes sp.].	Human metagenome	human-associated bacteriophages
439	DAS27527.1	Viruses	undefined	Caudoviricetes	MAG TPA: DNA helicase [Caudoviricetes sp.].	Human metagenome	human-associated bacteriophages
440	MCI6883128.1	Bacteria	Firmicutes	Lactobacillus	MAG: DUF5906 domain-containing protein [Lactobacillus johnsonii].	Sus scrofa domesticus, feces	animal-associated bacteriophages
441	DAY01523.1	Viruses	undefined	Caudoviricetes	MAG TPA: DNA helicase [Caudoviricetes sp.].	Human metagenome	human-associated bacteriophages
442	DAH22031.1	Viruses	undefined	Caudoviricetes	MAG TPA: DNA polymerase [Caudoviricetes sp.].	Human metagenome	human-associated bacteriophages
443	DAM98745.1	Viruses	undefined	Caudoviricetes	MAG TPA: DNA helicase [Caudoviricetes sp.].	Human metagenome	human-associated bacteriophages
444	DAU14677.1	Viruses	undefined	Caudoviricetes	MAG TPA: DNA helicase [Caudoviricetes sp.].	Human metagenome	human-associated bacteriophages
445	DAF32976.1	Viruses	undefined	Caudoviricetes	MAG TPA: DNA helicase [Caudoviricetes sp.].	Human metagenome	human-associated bacteriophages
446	WP_303575866.1	Bacteria	Bacteroidota	Bacteroides	DUF5906 domain-containing protein [Bacteroides caecimuris].	mouse gut metagenome	animal-associated bacteriophages
447	DAR77470.1	Viruses	undefined	Caudoviricetes	MAG TPA: DNA helicase [Caudoviricetes sp.].	Human metagenome	human-associated bacteriophages
448	DAS59964.1	Viruses	undefined	Caudoviricetes	MAG TPA: DNA helicase [Caudoviricetes sp.].	Human metagenome	human-associated bacteriophages
449	MCM1090068.1	Bacteria	Bacteroidota	Muribaculum	MAG: DUF5906 domain-containing protein [Muribaculum sp.].	Neotoma albigula, stool	animal-associated bacteriophages
450	DAY42470.1	Viruses	undefined	Caudoviricetes	MAG TPA: DNA helicase [Caudoviricetes sp.].	Human metagenome	human-associated bacteriophages
451	YP_009012653.1	Bacteria	Actinobacteriota	Rhodococcus	DNA polymerase [Rhodococcus phage ReqiPoco6].	soil	bacteriophages from soil
452	DAY24501.1	Viruses	undefined	Caudoviricetes	MAG TPA: DNA helicase [Caudoviricetes sp.].	Human metagenome	human-associated bacteriophages
453	DAS08531.1	Viruses	undefined	Caudoviricetes	MAG TPA: DNA polymerase [Caudoviricetes sp.].	Human metagenome	human-associated bacteriophages
454	QFP95449.1	Bacteria	Actinobacteriota	Arthrobacter	DNA primase/polymerase [Arthrobacter phage Makai].	soil	bacteriophages from soil
455	WP_301034977.1	Bacteria	Bacteroidota	Parabacteroides	DUF5906 domain-containing protein [Parabacteroides goldsteinii].	mouse gut metagenome	animal-associated bacteriophages
456	DAM42084.1	Viruses	undefined	Caudoviricetes	MAG TPA: DNA helicase [Caudoviricetes sp.].	Human metagenome	human-associated bacteriophages
457	MDO5540812.1	Bacteria	Firmicutes	Eubacteriales	MAG: DUF5906 domain-containing protein [Eubacteriales bacterium].	Eulemur rubriventer, feces	animal-associated bacteriophages
458	DAF03301.1	Viruses	undefined	Caudoviricetes	MAG TPA: DNA helicase [Caudoviricetes sp.].	Human metagenome	human-associated bacteriophages
459	DAP58217.1	Viruses	undefined	Caudoviricetes	MAG TPA: DNA helicase [Caudoviricetes sp.].	Human metagenome	human-associated bacteriophages
460	DAX40750.1	Viruses	undefined	Caudoviricetes	MAG TPA: DNA helicase [Caudoviricetes sp.].	Human metagenome	human-associated bacteriophages
461	DAT29726.1	Viruses	undefined	Caudoviricetes	MAG TPA: DNA polymerase [Caudoviricetes sp.].	Human metagenome	human-associated bacteriophages
462	WP_173697858.1	Bacteria	Firmicutes	Blautia	DUF5906 domain-containing protein [Blautia wexlerae].	Homo sapiens, fecal sample	human-associated bacteriophages
463	DAE97069.1	Viruses	undefined	Caudoviricetes	MAG TPA: DNA helicase [Caudoviricetes sp.].	Human metagenome	human-associated bacteriophages
464	WP_303963498.1	Bacteria	Actinobacteriota	Rothia	DUF5906 domain-containing protein [Rothia mucilaginosa].	human oral metagenome	human-associated bacteriophages
465	DAJ76763.1	Viruses	undefined	Caudoviricetes	MAG TPA: DNA helicase [Caudoviricetes sp.].	Human metagenome	human-associated bacteriophages
466	DAY21106.1	Viruses	undefined	Caudoviricetes	MAG TPA: DNA helicase [Caudoviricetes sp.].	Human metagenome	human-associated bacteriophages
467	UGL63286.1	Bacteria	Actinobacteriota	Arthrobacter	DNA primase/polymerase [Arthrobacter phage Tokki].	soil	bacteriophages from soil
468	WP_289702211.1	Bacteria	Bacteroidota	Parabacteroides	DUF5906 domain-containing protein [Parabacteroides goldsteinii].	mouse gut metagenome	animal-associated bacteriophages
469	DAP22659.1	Viruses	undefined	Caudoviricetes	MAG TPA: DNA helicase [Caudoviricetes sp.].	Human metagenome	human-associated bacteriophages
470	DAY02883.1	Viruses	undefined	Caudoviricetes	MAG TPA: DNA helicase [Caudoviricetes sp.].	Human metagenome	human-associated bacteriophages
471	MBR5862191.1	Bacteria	Bacteroidota	Bacteroidales	MAG: hypothetical protein IKZ08_02580 [Bacteroidales bacterium].	water buffalo, ruminant gastrointestinal tract	animal-associated bacteriophages
472	DAF07588.1	Viruses	undefined	Caudoviricetes	MAG TPA: DNA helicase [Caudoviricetes sp.].	Human metagenome	human-associated bacteriophages
473	DAI41539.1	Viruses	undefined	Caudoviricetes	MAG TPA: DNA helicase [Caudoviricetes sp.].	Human metagenome	human-associated bacteriophages
474	UVY01375.1	Viruses	undefined	Bacteriophage	MAG: DNA polymerase family B [Bacteriophage sp.].	Homo sapiens, feces	human-associated bacteriophages
475	DAJ24653.1	Viruses	undefined	Caudoviricetes	MAG TPA: DNA helicase [Caudoviricetes sp.].	Human metagenome	human-associated bacteriophages
476	DAN58550.1	Viruses	undefined	Caudoviricetes	MAG TPA: DNA helicase [Caudoviricetes sp.].	Human metagenome	human-associated bacteriophages
477	MBO7451877.1	Bacteria	Firmicutes	Clostridiales	MAG: hypothetical protein J6U54_16145 [Clostridiales bacterium].	yak, ruminant gastrointestinal tract	animal-associated bacteriophages
478	DAV33666.1	Viruses	undefined	Caudoviricetes	MAG TPA: DNA polymerase [Caudoviricetes sp.].	Human metagenome	human-associated bacteriophages
479	MBO4703904.1	Bacteria	Firmicutes	Bacilli	MAG: hypothetical protein J5617_03675 [Bacilli bacterium].	water buffalo, ruminant gastrointestinal tract	animal-associated bacteriophages
480	MBF1308179.1	Bacteria	Bacteroidota	Porphyromonadaceae	MAG: hypothetical protein HXN00_01860 [Porphyromonadaceae	Homo sapiens, saliva	human-associated bacteriophages
481	DAL00667.1	Viruses	undefined	Caudoviricetes	MAG TPA: DNA helicase [Caudoviricetes sp.].	Human metagenome	human-associated bacteriophages
482	DAS15087.1	Viruses	undefined	Caudoviricetes	MAG TPA: DNA polymerase [Caudoviricetes sp.].	Human metagenome	human-associated bacteriophages
483	DAX78066.1	Viruses	undefined	Caudoviricetes	MAG TPA: DNA helicase [Caudoviricetes sp.].	Human metagenome	human-associated bacteriophages
484	WP_288886976.1	Bacteria	Bacillota	Eubacterium	DUF5906 domain-containing protein [uncultured Eubacterium sp.].	sheep gut metagenome	animal-associated bacteriophages
485	DAV35036.1	Viruses	undefined	Caudoviricetes	MAG TPA: DNA helicase [Caudoviricetes sp.].	Human metagenome	human-associated bacteriophages
486	MCI6805637.1	Bacteria	Bacteroidota	Prevotella	MAG: DUF5906 domain-containing protein [Prevotella sp.].	Sus scrofa domesticus, feces	animal-associated bacteriophages
487	WP_171332454.1	Bacteria	Bacillota	Enterocloster	DUF5906 domain-containing protein [Enterocloster bolteae].	mouse	animal-associated bacteriophages
488	DAS68285.1	Viruses	undefined	Caudoviricetes	MAG TPA: DNA helicase [Caudoviricetes sp.].	Human metagenome	human-associated bacteriophages
489	DAN81727.1	Viruses	undefined	Caudoviricetes	MAG TPA: DNA helicase [Caudoviricetes sp.].	Human metagenome	human-associated bacteriophages
490	DAW50854.1	Viruses	undefined	Caudoviricetes	MAG TPA: dsDNA helicase [Caudoviricetes sp.].	Human metagenome	human-associated bacteriophages
491	DAS73180.1	Viruses	undefined	Caudoviricetes	MAG TPA: DNA helicase [Caudoviricetes sp.].	Human metagenome	human-associated bacteriophages
492	DAT35221.1	Viruses	undefined	Caudoviricetes	MAG TPA: dsDNA helicase [Caudoviricetes sp.].	Human metagenome	human-associated bacteriophages
493	PNH20960.1	Bacteria	Firmicutes	Lachnospiraceae	hypothetical protein B6K86_02590 [Lachnospiraceae bacterium].	Homo sapiens, vagina	human-associated bacteriophages
494	YP_009017686.1	Bacteria	Actinobacteriota	Rhodococcus	DNA polymerase [Rhodococcus phage ReqiPepy6].	soil Rhodococcus equi	bacteriophages from soil
495	WP_301425370.1	Bacteria	Bacteroidota	Bacteroides	DUF5906 domain-containing protein [Bacteroides caecimuris].	mouse gut metagenome	animal-associated bacteriophages
496	MBO7452882.1	Bacteria	Firmicutes	Clostridiales	MAG: hypothetical protein J6U54_21330 [Clostridiales bacterium].	yak, ruminant gastrointestinal tract	animal-associated bacteriophages
497	DAF70320.1	Viruses	undefined	Caudoviricetes	MAG TPA: dsDNA helicase [Caudoviricetes sp.].	Human metagenome	human-associated bacteriophages
498	QGZ17263.1	Bacteria	Actinobacteriota	Arthrobacter	DNA primase/polymerase [Arthrobacter phage Giantsbane].	soil	bacteriophages from soil
499	DAW67314.1	Viruses	undefined	Bacteriophage	MAG TPA: DNA helicase [Bacteriophage sp.].	Human metagenome	human-associated bacteriophages
500	DAT71824.1	Viruses	undefined	Caudoviricetes	MAG TPA: DNA polymerase [Caudoviricetes sp.].	Human metagenome	human-associated bacteriophages
501	DAI47983.1	Viruses	undefined	Caudoviricetes	MAG TPA: DNA helicase [Caudoviricetes sp.].	Human metagenome	human-associated bacteriophages
502	DAN66368.1	Viruses	undefined	Caudoviricetes	MAG TPA: dsDNA helicase [Caudoviricetes sp.].	Human metagenome	human-associated bacteriophages
503	DAY17991.1	Viruses	undefined	Caudoviricetes	MAG TPA: DNA helicase [Caudoviricetes sp.].	Human metagenome	human-associated bacteriophages
504	WP_006863329.1	Bacteria	Firmicutes	Marvinbryantia	DUF5906 domain-containing protein [Marvinbryantia formatexigens].	Homo sapiens gut	human-associated bacteriophages
505	TXH16202.1	Bacteria	Proteobacteria	Hyphomicrobiaceae	MAG: hypothetical protein E6R03_05980 [Hyphomicrobiaceae	Advanced Water Purification Facility	others
506	UWF99982.1	Viruses	undefined	Bacteriophage	MAG: DNA polymerase family B [Bacteriophage sp.].	Homo sapiens, feces	human-associated bacteriophages
507	QFG13666.1	Bacteria	Actinobacteriota	Arthrobacter	DNA primase/polymerase [Arthrobacter phage Shepard].	soil	bacteriophages from soil
508	DAX63467.1	Viruses	undefined	Caudoviricetes	MAG TPA: DNA polymerase [Caudoviricetes sp.].	Human metagenome	human-associated bacteriophages
509	DAV35601.1	Viruses	undefined	Caudoviricetes	MAG TPA: DNA polymerase [Caudoviricetes sp.].	Human metagenome	human-associated bacteriophages
510	DAL01457.1	Viruses	undefined	Caudoviricetes	MAG TPA: DNA polymerase [Caudoviricetes sp.].	Human metagenome	human-associated bacteriophages
511	DAK22532.1	Viruses	undefined	Caudoviricetes	MAG TPA: DNA helicase [Caudoviricetes sp.].	Human metagenome	human-associated bacteriophages
512	UYL88251.1	Bacteria	Actinobacteriota	Arthrobacter	DNA primase/polymerase [Arthrobacter phage LilHuddy].	soil	bacteriophages from soil
513	SCJ63720.1	Bacteria	Bacillota	Clostridium	phage/plasmid primase%2C P4 family%2C C-terminal domain [uncultured	Homo sapiens faeces	human-associated bacteriophages
514	DAN78137.1	Viruses	undefined	Caudoviricetes	MAG TPA: DNA helicase [Caudoviricetes sp.].	Human metagenome	human-associated bacteriophages
515	UVY42616.1	Viruses	undefined	Bacteriophage	MAG: DNA polymerase family B [Bacteriophage sp.].	Homo sapiens, feces	human-associated bacteriophages
516	WP_173704371.1	Bacteria	Firmicutes	Blautia	DUF5906 domain-containing protein [Blautia wexlerae].	Homo sapiens fecal sample	human-associated bacteriophages
517	OKZ50049.1	Bacteria	Firmicutes	Clostridiales	MAG: hypothetical protein BHV89_11185 [Clostridiales bacterium	Homo sapiens, healthy adult 3C	human-associated bacteriophages
518	DAL38613.1	Viruses	undefined	Caudoviricetes	MAG TPA_asm: DNA helicase [Caudoviricetes sp.].	Human metagenome	human-associated bacteriophages
519	DAU83920.1	Viruses	undefined	Caudoviricetes	MAG TPA: DNA polymerase [Caudoviricetes sp.].	Human metagenome	human-associated bacteriophages
520	DAL24715.1	Viruses	undefined	Bacteriophage	MAG TPA_asm: dsDNA helicase [Bacteriophage sp.].	Human metagenome	human-associated bacteriophages
521	DAR71321.1	Viruses	undefined	Caudoviricetes	MAG TPA: DNA helicase [Caudoviricetes sp.].	Human metagenome	human-associated bacteriophages
522	UVM98737.1	Viruses	undefined	Bacteriophage	MAG: DNA polymerase family B [Bacteriophage sp.].	Homo sapiens, feces	human-associated bacteriophages
523	WP_006772669.1	Bacteria	Firmicutes	Hungatella	DUF5906 domain-containing protein [Hungatella hathewayi].	human gut	human-associated bacteriophages
524	DAO91133.1	Viruses	undefined	Caudoviricetes	MAG TPA: DNA helicase [Caudoviricetes sp.].	Human metagenome	human-associated bacteriophages
525	DAR58822.1	Viruses	undefined	Caudoviricetes	MAG TPA: DNA polymerase [Caudoviricetes sp.].	Human metagenome	human-associated bacteriophages
526	DAL42033.1	Viruses	undefined	Caudoviricetes	MAG TPA_asm: DNA polymerase [Caudoviricetes sp.].	Human metagenome	human-associated bacteriophages
527	WP_147567270.1	Bacteria	Firmicutes	Dorea	DUF5906 domain-containing protein [Dorea formicigenerans].	human gut	human-associated bacteriophages
528	DAZ00840.1	Viruses	undefined	Caudoviricetes	MAG TPA: DNA polymerase [Caudoviricetes sp.].	Human metagenome	human-associated bacteriophages
529	DAQ30033.1	Viruses	undefined	Caudoviricetes	MAG TPA: DNA helicase [Caudoviricetes sp.].	Human metagenome	human-associated bacteriophages
530	MCB6197213.1	Bacteria	Bacillota	Lacrimispora	DUF5906 domain-containing protein [Lacrimispora saccharolytica].	Homo sapiens, fecal sample	human-associated bacteriophages
531	DAY26143.1	Viruses	undefined	Caudoviricetes	MAG TPA: DNA polymerase [Caudoviricetes sp.].	Human metagenome	human-associated bacteriophages
532	MDU3284907.1	Bacteria	Bacillota	Enterocloster	MAG: DUF5906 domain-containing protein [Enterocloster bolteae].	infant feces	human-associated bacteriophages
533	DAR98470.1	Viruses	undefined	Caudoviricetes	MAG TPA: DNA helicase [Caudoviricetes sp.].	Human metagenome	human-associated bacteriophages
534	WP_227036002.1	Bacteria	Bacillota	Clostridium	DUF5906 domain-containing protein [[Clostridium] scindens].	human fecal sample	human-associated bacteriophages
535	DAO79561.1	Viruses	undefined	Caudoviricetes	MAG TPA: DNA polymerase [Caudoviricetes sp.].	Human metagenome	human-associated bacteriophages
536	DAM57714.1	Viruses	undefined	Caudoviricetes	MAG TPA: DNA helicase [Caudoviricetes sp.].	Human metagenome	human-associated bacteriophages
537	DAX24311.1	Viruses	undefined	Caudoviricetes	MAG TPA: DNA helicase [Caudoviricetes sp.].	Human metagenome	human-associated bacteriophages
538	MDR2395827.1	Bacteria	Elusimicrobiota	Endomicrobium	MAG: DUF5906 domain-containing protein [Endomicrobium sp.].	Procryptotermes leewardensis, termite gut	animal-associated bacteriophages
539	WP_117567460.1	Bacteria	Bacillota	Clostridium	DUF5906 domain-containing protein [Clostridium sp. AM25-23AC].	Homo sapiens	human-associated bacteriophages
540	DAI43841.1	Viruses	undefined	Caudoviricetes	MAG TPA: DNA polymerase [Caudoviricetes sp.].	Human metagenome	human-associated bacteriophages
541	DAW71859.1	Viruses	undefined	Caudoviricetes	MAG TPA: DNA helicase [Caudoviricetes sp.].	Human metagenome	human-associated bacteriophages
542	DAF96903.1	Viruses	undefined	Siphoviridae	MAG TPA: DNA polymerase [Siphoviridae sp. ct89S11].	Human metagenome	human-associated bacteriophages
543	UWD53906.1	Viruses	undefined	Bacteriophage	MAG: DNA polymerase family B [Bacteriophage sp.].	Homo sapiens, feces	human-associated bacteriophages
544	WP_237999704.1	Bacteria	Firmicutes	Dorea	DUF5906 domain-containing protein [Dorea formicigenerans].	human fecal sample	human-associated bacteriophages
545	WP_227884668.1	Bacteria	Bacillota	Enterocloster	DUF5906 domain-containing protein [Enterocloster citroniae].	Homo sapiens	human-associated bacteriophages
546	WP_195982838.1	Bacteria	Firmicutes	Ruminococcus	DUF5906 domain-containing protein [Ruminococcus sp.	Homo sapiens, stool	human-associated bacteriophages
547	RGZ01980.1	Bacteria	Firmicutes	Hungatella	hypothetical protein DXA14_20495 [Hungatella hathewayi].	Homo sapiens, feces	human-associated bacteriophages
548	DAG05187.1	Viruses	undefined	Siphoviridae	MAG TPA: DNA polymerase [Siphoviridae sp. ctSXZ3].	Human metagenome	human-associated bacteriophages
549	WP_144363799.1	Bacteria	Bacillota	Lacrimispora	DUF5906 domain-containing protein [Lacrimispora amygdalina].	Lacrimispora amygdalina	others
550	UVY50760.1	Viruses	undefined	Bacteriophage	MAG: DNA polymerase family B [Bacteriophage sp.].	Homo sapiens, feces	human-associated bacteriophages
551	WP_195509023.1	Bacteria	Firmicutes	Coprococcus	DUF5906 domain-containing protein [Coprococcus comes].	Homo sapiens, stool	human-associated bacteriophages
552	DAS20505.1	Viruses	undefined	Caudoviricetes	MAG TPA: DNA helicase [Caudoviricetes sp.].	Human metagenome	human-associated bacteriophages
553	WP_055223456.1	Bacteria	Firmicutes	Agathobacter	DUF5906 domain-containing protein [Agathobacter rectalis].	Homo sapiens, feces	human-associated bacteriophages
554	UWG11842.1	Viruses	undefined	Bacteriophage	MAG: DNA polymerase family B [Bacteriophage sp.].	Homo sapiens, feces	human-associated bacteriophages
555	WP_226970610.1	Bacteria	Firmicutes	Ruminococcus	DUF5906 domain-containing protein [[Ruminococcus] lactaris].	Homo sapiens fecal sample	human-associated bacteriophages
556	DAN77368.1	Viruses	undefined	Caudoviricetes	MAG TPA: DNA polymerase [Caudoviricetes sp.].	Human metagenome	human-associated bacteriophages
557	DAS56635.1	Viruses	undefined	Caudoviricetes	MAG TPA: DNA helicase [Caudoviricetes sp.].	Human metagenome	human-associated bacteriophages
558	DAF99872.1	Viruses	undefined	Siphoviridae	MAG TPA: dsDNA helicase [Siphoviridae sp. ctJT77].	Human metagenome	human-associated bacteriophages
559	RGE03843.1	Bacteria	Firmicutes	Clostridiaceae	hypothetical protein DWV19_05695 [Clostridiaceae bacterium	Homo sapiens, feces	human-associated bacteriophages
560	WP_195978377.1	Bacteria	Firmicutes	Blautia	DUF5906 domain-containing protein [Blautia luti].	Homo sapiens, stool	human-associated bacteriophages
561	WP_252997613.1	Bacteria	Bacillota	Clostridium	DUF5906 domain-containing protein [[Clostridium] scindens].	Homo sapiens, feces	human-associated bacteriophages
562	MBO7450811.1	Bacteria	Firmicutes	Clostridiales	MAG: hypothetical protein J6U54_10615 [Clostridiales bacterium].	yak, ruminant gastrointestinal tract	animal-associated bacteriophages
563	WP_227198814.1	Bacteria	Firmicutes	Blautia	MULTISPECIES: DUF5906 domain-containing protein [Blautia].	Homo sapiens fecal sample	human-associated bacteriophages
564	WP_256171237.1	Bacteria	Firmicutes	Coprococcus	DUF5906 domain-containing protein [Coprococcus sp. DFI.6.81].	Homo sapiens fecal sample	human-associated bacteriophages
565	WP_003500577.1	Bacteria	Firmicutes	Eubacteriales	MULTISPECIES: DUF5906 domain-containing protein [Eubacteriales].	Homo sapiens	human-associated bacteriophages
566	DAT69338.1	Viruses	undefined	Caudoviricetes	MAG TPA: DNA polymerase [Caudoviricetes sp.].	Human metagenome	human-associated bacteriophages
567	WP_118656176.1	Bacteria	Bacillota	Clostridium	DUF5906 domain-containing protein [Clostridium sp. TM06-18].	Homo sapiens, feces	human-associated bacteriophages
568	DAK29157.1	Viruses	undefined	Caudoviricetes	MAG TPA: DNA helicase [Caudoviricetes sp.].	Human metagenome	human-associated bacteriophages
569	DAR25000.1	Viruses	undefined	Caudoviricetes	MAG TPA: DNA helicase [Caudoviricetes sp.].	Human metagenome	human-associated bacteriophages
570	UVY66830.1	Viruses	undefined	Bacteriophage	MAG: DNA polymerase family B [Bacteriophage sp.].	Homo sapiens, feces	human-associated bacteriophages
571	DAK51937.1	Viruses	undefined	Caudoviricetes	MAG TPA: DNA polymerase [Caudoviricetes sp.].	Human metagenome	human-associated bacteriophages
572	DAF83547.1	Viruses	undefined	Caudoviricetes	MAG TPA: dsDNA helicase [Caudoviricetes sp.].	Human metagenome	human-associated bacteriophages
573	DAQ97976.1	Viruses	undefined	Caudoviricetes	MAG TPA: DNA polymerase [Caudoviricetes sp.].	Human metagenome	human-associated bacteriophages
574	WP_173858579.1	Bacteria	Firmicutes	Agathobacter	DUF5906 domain-containing protein [Agathobacter rectalis].	Homo sapiens fecal sample	human-associated bacteriophages
575	DAS12607.1	Viruses	undefined	Caudoviricetes	MAG TPA: DNA helicase [Caudoviricetes sp.].	Human metagenome	human-associated bacteriophages
576	DAP64685.1	Viruses	undefined	Caudoviricetes	MAG TPA: DNA helicase [Caudoviricetes sp.].	Human metagenome	human-associated bacteriophages
577	DAE23789.1	Viruses	undefined	Siphoviridae	MAG TPA: dsDNA helicase [Siphoviridae sp. ct9lR64].	Human metagenome	human-associated bacteriophages
578	DAU49873.1	Viruses	undefined	Caudoviricetes	MAG TPA: DNA helicase [Caudoviricetes sp.].	Human metagenome	human-associated bacteriophages
579	DAF70152.1	Viruses	undefined	Caudoviricetes	MAG TPA: DNA helicase [Caudoviricetes sp.].	Human metagenome	human-associated bacteriophages
580	DAP99115.1	Viruses	undefined	Caudoviricetes	MAG TPA: DNA polymerase [Caudoviricetes sp.].	Human metagenome	human-associated bacteriophages
581	HBA10901.1	Bacteria	Firmicutes	Eubacterium	MAG TPA: hypothetical protein DCX98_04775 [Eubacterium sp.].	Human gut stool	human-associated bacteriophages
582	WP_195565486.1	Bacteria	Firmicutes	Blautia	DUF5906 domain-containing protein [Blautia wexlerae].	Homo sapiens, stool	human-associated bacteriophages
583	DAK47039.1	Viruses	undefined	Caudoviricetes	MAG TPA: DNA polymerase [Caudoviricetes sp.].	Human metagenome	human-associated bacteriophages
584	UVY57048.1	Viruses	undefined	Bacteriophage	MAG: DNA polymerase family B [Bacteriophage sp.].	Homo sapiens, feces	human-associated bacteriophages
585	DAK29765.1	Viruses	undefined	Caudoviricetes	MAG TPA: DNA polymerase [Caudoviricetes sp.].	Human metagenome	human-associated bacteriophages
586	MDR4043998.1	Bacteria	Bacteroidota	Alistipes	MAG: DUF5906 domain-containing protein [Alistipes sp.].	Human fecal incubation	human-associated bacteriophages
587	MDD6639674.1	Bacteria	Firmicutes	Erysipelotrichaceae	MAG: DUF5906 domain-containing protein [Erysipelotrichaceae	Sus scrofa domesticus, feces	animal-associated bacteriophages
588	DAQ69963.1	Viruses	undefined	Caudoviricetes	MAG TPA: DNA helicase [Caudoviricetes sp.].	Human metagenome	human-associated bacteriophages
589	MBQ9003706.1	Bacteria	Actinobacteriota	Eggerthellaceae	MAG: hypothetical protein IJ087_17820 [Eggerthellaceae bacterium].	roe deer, ruminant gastrointestinal tract	animal-associated bacteriophages
590	DAY18507.1	Viruses	undefined	Caudoviricetes	MAG TPA: DNA helicase [Caudoviricetes sp.].	Human metagenome	human-associated bacteriophages
591	WP_299488835.1	Bacteria	Actinomycetota	Gordonia	DUF5906 domain-containing protein [uncultured Gordonia sp.].	Wastewater	others
592	UWH98973.1	Viruses	undefined	Bacteriophage	MAG: DNA polymerase family B [Bacteriophage sp.].	Homo sapiens, feces	human-associated bacteriophages
593	WP_226818920.1	Bacteria	Firmicutes	Blautia	DUF5906 domain-containing protein [Blautia glucerasea].	Homo sapiens, feces	human-associated bacteriophages
594	RHQ17057.1	Bacteria	Firmicutes	Lachnospiraceae	hypothetical protein DW974_07615 [Lachnospiraceae bacterium	Homo sapiens, feces	human-associated bacteriophages
595	WP_118082949.1	Bacteria	Firmicutes	Roseburia	DUF5906 domain-containing protein [Roseburia sp. AF22-2LB].	Homo sapiens, feces	human-associated bacteriophages
596	WP_118598633.1	Bacteria	Bacillota	Clostridium	MULTISPECIES: DUF5906 domain-containing protein [unclassified	Homo sapiens, feces	human-associated bacteriophages
597	DAY41360.1	Viruses	undefined	Caudoviricetes	MAG TPA: DNA polymerase [Caudoviricetes sp.].	Human metagenome	human-associated bacteriophages
598	MCI9427369.1	Bacteria	Firmicutes	Eubacterium	MAG: hypothetical protein HFI81_06370 [Eubacterium sp.].	Mus musculus, feces extracted directly from colon	animal-associated bacteriophages
599	WP_217256691.1	Bacteria	Firmicutes	Holdemanella	DUF5906 domain-containing protein [Holdemanella porci].	Homo sapiens fecal sample	human-associated bacteriophages
600	YP_010660475.1	Bacteria	Actinobacteriota	Arthrobacter	DNA primase/polymerase [Arthrobacter phage Qui].	soil	bacteriophages from soil
601	DAO78640.1	Viruses	undefined	Caudoviricetes	MAG TPA: DNA polymerase [Caudoviricetes sp.].	Human metagenome	human-associated bacteriophages
602	WP_287643474.1	Bacteria	Bacteroidota	Bacteroides	DUF5906 domain-containing protein [Bacteroides sp.].	Human feces	human-associated bacteriophages
603	WP_227200021.1	Bacteria	Firmicutes	Blautia	DUF5906 domain-containing protein [Blautia faecis].	Homo sapiens fecal sample	human-associated bacteriophages
604	WP_294837412.1	Bacteria	Bacillota	Eubacterium	DUF5906 domain-containing protein [uncultured Eubacterium sp.].	Homo sapiens, feces	human-associated bacteriophages
605	DAE42442.1	Viruses	undefined	Caudoviricetes	MAG TPA: DNA polymerase [Caudoviricetes sp.].	Human metagenome	human-associated bacteriophages
606	DAE44346.1	Viruses	undefined	Caudoviricetes	MAG TPA: DNA polymerase [Caudoviricetes sp.].	Human metagenome	human-associated bacteriophages
607	DAJ11362.1	Viruses	undefined	Caudoviricetes	MAG TPA: DNA polymerase [Caudoviricetes sp.].	Human metagenome	human-associated bacteriophages
608	WP_118326546.1	Bacteria	Firmicutes	Agathobacter	DUF5906 domain-containing protein [Agathobacter rectalis].	Homo sapiens, feces	human-associated bacteriophages
609	WP_306524823.1	Bacteria	Firmicutes	Holdemanella	DUF5906 domain-containing protein [Holdemanella sp.].	Homo sapiens, feces	human-associated bacteriophages
610	DAH43977.1	Viruses	undefined	Caudoviricetes	MAG TPA: DNA helicase [Caudoviricetes sp.].	Human metagenome	human-associated bacteriophages
611	DAY22704.1	Viruses	undefined	Caudoviricetes	MAG TPA: DNA helicase [Caudoviricetes sp.].	Human metagenome	human-associated bacteriophages
612	DAM11384.1	Viruses	undefined	Caudoviricetes	MAG TPA: DNA polymerase [Caudoviricetes sp.].	Human metagenome	human-associated bacteriophages
613	DAR34198.1	Viruses	undefined	Caudoviricetes	MAG TPA: DNA polymerase [Caudoviricetes sp.].	Human metagenome	human-associated bacteriophages
614	TET24335.1	Archaea	Bathyarchaeota	Bathyarchaeum	MAG: hypothetical protein E3J73_08425 [Candidatus Bathyarchaeum	deep sea sediments associated with	others
615	DAS36072.1	Viruses	undefined	Caudoviricetes	MAG TPA: DNA polymerase [Caudoviricetes sp.].	Human metagenome	human-associated bacteriophages
616	DAN84169.1	Viruses	undefined	Caudoviricetes	MAG TPA: DNA helicase [Caudoviricetes sp.].	Human metagenome	human-associated bacteriophages
617	DAU03597.1	Viruses	undefined	Caudoviricetes	MAG TPA: DNA helicase [Caudoviricetes sp.].	Human metagenome	human-associated bacteriophages
618	DAQ54507.1	Viruses	undefined	Caudoviricetes	MAG TPA: dsDNA helicase [Caudoviricetes sp.].	Human metagenome	human-associated bacteriophages
619	DAW82740.1	Viruses	undefined	Caudoviricetes	MAG TPA: DNA helicase [Caudoviricetes sp.].	Human metagenome	human-associated bacteriophages
620	MBP5596944.1	Bacteria	Firmicutes	Pseudobutyrivibrio	MAG: hypothetical protein J6Y02_16290 [Pseudobutyrivibrio sp.].	yak, ruminant gastrointestinal tract	animal-associated bacteriophages
621	WP_302747153.1	Bacteria	Bacillota	Clostridium	DUF5906 domain-containing protein [uncultured Clostridium sp.].	human feces metagenome	human-associated bacteriophages
622	DAN81034.1	Viruses	undefined	Caudoviricetes	MAG TPA: DNA polymerase [Caudoviricetes sp.].	Human metagenome	human-associated bacteriophages
623	DAI27966.1	Viruses	undefined	Caudoviricetes	MAG TPA: DNA helicase [Caudoviricetes sp.].	Human metagenome	human-associated bacteriophages
624	MBP5594985.1	Bacteria	Firmicutes	Pseudobutyrivibrio	MAG: hypothetical protein J6Y02_06360 [Pseudobutyrivibrio sp.].	yak, ruminant gastrointestinal tract	animal-associated bacteriophages
625	DAS08728.1	Viruses	undefined	Caudoviricetes	MAG TPA: dsDNA helicase [Caudoviricetes sp.].	Human metagenome	human-associated bacteriophages
626	DAS74102.1	Viruses	undefined	Caudoviricetes	MAG TPA: DNA polymerase [Caudoviricetes sp.].	Human metagenome	human-associated bacteriophages
627	DAP52907.1	Viruses	undefined	Caudoviricetes	MAG TPA: DNA polymerase [Caudoviricetes sp.].	Human metagenome	human-associated bacteriophages
628	DAO12548.1	Viruses	undefined	Caudoviricetes	MAG TPA: DNA helicase [Caudoviricetes sp.].	Human metagenome	human-associated bacteriophages
629	DAV78165.1	Viruses	undefined	Caudoviricetes	MAG TPA: DNA polymerase [Caudoviricetes sp.].	Human metagenome	human-associated bacteriophages
630	YP_010749799.1	Bacteria	Actinobacteriota	Arthrobacter	DNA polymerase/primase [Arthrobacter phage Teacup].	soil	bacteriophages from soil
631	DAF02058.1	Viruses	undefined	Caudoviricetes	MAG TPA: DNA helicase [Caudoviricetes sp.].	Human metagenome	human-associated bacteriophages
632	MBO5887518.1	Bacteria	Bacteroidota	Bacteroidaceae	MAG: hypothetical protein J6Q60_05810 [Bacteroidaceae bacterium].	yak, ruminant gastrointestinal tract	animal-associated bacteriophages
633	DAI08225.1	Viruses	undefined	Caudoviricetes	MAG TPA: DNA polymerase [Caudoviricetes sp.].	Human metagenome	human-associated bacteriophages
634	DAX65030.1	Viruses	undefined	Caudoviricetes	MAG TPA: dsDNA helicase [Caudoviricetes sp.].	Human metagenome	human-associated bacteriophages
635	DAH25771.1	Viruses	undefined	Caudoviricetes	MAG TPA: DNA polymerase [Caudoviricetes sp.].	Human metagenome	human-associated bacteriophages
636	DAV57743.1	Viruses	undefined	Caudoviricetes	MAG TPA: dsDNA helicase [Caudoviricetes sp.].	Human metagenome	human-associated bacteriophages
637	DAG06353.1	Viruses	undefined	Siphoviridae	MAG TPA: DNA polymerase [Siphoviridae sp. cthu813].	Human metagenome	human-associated bacteriophages
638	DAX58514.1	Viruses	undefined	Caudoviricetes	MAG TPA: dsDNA helicase [Caudoviricetes sp.].	Human metagenome	human-associated bacteriophages
639	DAO51678.1	Viruses	undefined	Caudoviricetes	MAG TPA: DNA polymerase [Caudoviricetes sp.].	Human metagenome	human-associated bacteriophages
640	WP_050047054.1	Bacteria	Firmicutes	Enterococcus	DUF5906 domain-containing protein [Enterococcus cecorum].	duck	animal-associated bacteriophages
641	WNM72531.1	Bacteria	Actinobacteriota	Gordonia	DNA primase/polymerase [Gordonia phage Artorias].	soil	bacteriophages from soil
642	ASR83350.1	Bacteria	Actinobacteriota	Arthrobacter	DNA primase/polymerase [Arthrobacter phage Caterpillar].	soil	bacteriophages from soil
643	DAR69073.1	Viruses	undefined	Caudoviricetes	MAG TPA: DNA polymerase [Caudoviricetes sp.].	Human metagenome	human-associated bacteriophages
644	DAE38497.1	Viruses	undefined	Caudoviricetes	MAG TPA: DNA polymerase [Caudoviricetes sp.].	Human metagenome	human-associated bacteriophages
645	DAM89778.1	Viruses	undefined	Caudoviricetes	MAG TPA: dsDNA helicase [Caudoviricetes sp.].	Human metagenome	human-associated bacteriophages
646	MBO7450952.1	Bacteria	Firmicutes	Clostridiales	MAG: hypothetical protein J6U54_11365 [Clostridiales bacterium].	yak, ruminant gastrointestinal tract	animal-associated bacteriophages
647	DAK23093.1	Viruses	undefined	Caudoviricetes	MAG TPA: DNA helicase [Caudoviricetes sp.].	Human metagenome	human-associated bacteriophages
648	DAK55600.1	Viruses	undefined	Caudoviricetes	MAG TPA: dsDNA helicase [Caudoviricetes sp.].	Human metagenome	human-associated bacteriophages
649	UWF95393.1	Viruses	undefined	Bacteriophage	MAG: DNA polymerase family B [Bacteriophage sp.].	Homo sapiens, feces	human-associated bacteriophages
650	DAW44376.1	Viruses	undefined	Caudoviricetes	MAG TPA: DNA helicase [Caudoviricetes sp.].	Human metagenome	human-associated bacteriophages
651	MDF2800250.1	Bacteria	Firmicutes	Anaerocolumna	MAG: hypothetical protein K0S61_153 [Anaerocolumna sp.].	agricultural soil	bacteriophages from soil
652	MBQ8707861.1	Bacteria	Proteobacteria	Succinivibrionaceae	MAG: hypothetical protein IJ523_07230 [Succinivibrionaceae	roe deer, ruminant gastrointestinal tract	animal-associated bacteriophages
653	UVY31365.1	Viruses	undefined	Bacteriophage	MAG: DNA polymerase family B [Bacteriophage sp.].	Homo sapiens, feces	human-associated bacteriophages
654	DAG67382.1	Viruses	undefined	Bacteriophage	MAG TPA: DNA polymerase [Bacteriophage sp.].	Human metagenome	human-associated bacteriophages
655	AVO25301.1	Bacteria	Actinobacteriota	Gordonia	DNA primase/polymerase [Gordonia phage Gravy].	soil	bacteriophages from soil
656	DAO73228.1	Viruses	undefined	Caudoviricetes	MAG TPA: DNA polymerase [Caudoviricetes sp.].	Human metagenome	human-associated bacteriophages
657	DAO00936.1	Viruses	undefined	Caudoviricetes	MAG TPA: DNA helicase [Caudoviricetes sp.].	Human metagenome	human-associated bacteriophages
658	UVY28286.1	Viruses	undefined	Bacteriophage	MAG: DNA polymerase family B [Bacteriophage sp.].	Homo sapiens, feces	human-associated bacteriophages
659	WP_291010606.1	Bacteria	Firmicutes	Faecalibacterium	DUF5906 domain-containing protein [Faecalibacterium sp.].	Homo sapiens, feces	human-associated bacteriophages
660	MDO4292092.1	Bacteria	Firmicutes	Eubacteriales	MAG: DUF5906 domain-containing protein [Eubacteriales bacterium].	Microcebus murinus, feces	animal-associated bacteriophages
661	AXH44601.1	Bacteria	Actinobacteriota	Arthrobacter	DNA primase/polymerase [Arthrobacter phage MediumFry].	soil	bacteriophages from soil
662	UVM88332.1	Viruses	undefined	Bacteriophage	MAG: DNA polymerase family B [Bacteriophage sp.].	Homo sapiens, feces	human-associated bacteriophages
663	DAM61561.1	Viruses	undefined	Caudoviricetes	MAG TPA: DNA polymerase [Caudoviricetes sp.].	Human metagenome	human-associated bacteriophages
664	DAK07987.1	Viruses	undefined	Caudoviricetes	MAG TPA: DNA polymerase [Caudoviricetes sp.].	Human metagenome	human-associated bacteriophages
665	DAW33547.1	Viruses	undefined	Caudoviricetes	MAG TPA: dsDNA helicase [Caudoviricetes sp.].	Human metagenome	human-associated bacteriophages
666	DAX66647.1	Viruses	undefined	Caudoviricetes	MAG TPA: DNA polymerase [Caudoviricetes sp.].	Human metagenome	human-associated bacteriophages
667	DAQ31686.1	Viruses	undefined	Caudoviricetes	MAG TPA: DNA polymerase [Caudoviricetes sp.].	Human metagenome	human-associated bacteriophages
668	DAM93198.1	Viruses	undefined	Caudoviricetes	MAG TPA: DNA helicase [Caudoviricetes sp.].	Human metagenome	human-associated bacteriophages
669	QBZ73603.1	Bacteria	Actinobacteriota	Streptomyces	DNA primase/polymerase [Streptomyces phage RosaAsantewaa].	soil	bacteriophages from soil
670	WP_055215601.1	Bacteria	Firmicutes	Lachnospira	DUF5906 domain-containing protein [Lachnospira eligens].	Homo sapiens, feces	human-associated bacteriophages
671	DAK78720.1	Viruses	undefined	Caudoviricetes	MAG TPA: DNA helicase [Caudoviricetes sp.].	Human metagenome	human-associated bacteriophages
672	DAG55608.1	Viruses	undefined	Caudoviricetes	MAG TPA: DNA polymerase [Caudoviricetes sp.].	Human metagenome	human-associated bacteriophages
673	DAE64253.1	Viruses	undefined	Caudoviricetes	MAG TPA: dsDNA helicase [Caudoviricetes sp.].	Human metagenome	human-associated bacteriophages
674	YP_010749981.1	Bacteria	Actinobacteriota	Arthrobacter	DNA primase/polymerase [Arthrobacter phage Nightmare].	soil	bacteriophages from soil
675	YP_010750242.1	Bacteria	Actinobacteriota	Arthrobacter	DNA primase/polymerase [Arthrobacter phage CastorTray].	soil	bacteriophages from soil
676	WP_233438940.1	Bacteria	Firmicutes	Blautia	DUF5906 domain-containing protein [Blautia obeum].	Homo sapiens, feces	human-associated bacteriophages
677	WKW86847.1	Bacteria	Actinobacteriota	Gordonia	DNA primase/polymerase [Gordonia phage Conley].	Cullowhee Creek soil	bacteriophages from soil
678	DAH91816.1	Viruses	undefined	Caudoviricetes	MAG TPA: DNA helicase [Caudoviricetes sp.].	Human metagenome	human-associated bacteriophages
679	YP_010750596.1	Bacteria	Actinobacteriota	Arthrobacter	DNA primase/polymerase [Arthrobacter phage DevitoJr].	soil	bacteriophages from soil
680	MBF0920044.1	Bacteria	Actinobacteriota	Atopobium	MAG: hypothetical protein HXK43_05315 [Atopobium sp.].	Homo sapiens, saliva	human-associated bacteriophages
681	YP_010750154.1	Bacteria	Actinobacteriota	Arthrobacter	DNA polymerase [Arthrobacter phage Synepsis].	soil	bacteriophages from soil
682	DAZ21681.1	Viruses	undefined	Caudoviricetes	MAG TPA: DNA helicase [Caudoviricetes sp.].	Human metagenome	human-associated bacteriophages
683	QYW00701.1	Bacteria	Actinobacteriota	Gordonia	DNA primase/polymerase [Gordonia phage Roney].	soil	bacteriophages from soil
684	YP_010750071.1	Bacteria	Actinobacteriota	Arthrobacter	DNA polymerase [Arthrobacter phage Breylor17].	soil	bacteriophages from soil
685	YP_010749886.1	Bacteria	Actinobacteriota	Arthrobacter	DNA polymerase/primase [Arthrobacter phage Niktson].	soil	bacteriophages from soil
686	DAP36143.1	Viruses	undefined	Caudoviricetes	MAG TPA: DNA helicase [Caudoviricetes sp.].	Human metagenome	human-associated bacteriophages
687	DAS40734.1	Viruses	undefined	Caudoviricetes	MAG TPA: DNA helicase [Caudoviricetes sp.].	Human metagenome	human-associated bacteriophages
688	WP_173726486.1	Bacteria	Firmicutes	Blautia	DUF5906 domain-containing protein [Blautia glucerasea].	Homo sapiens, fecal sample	human-associated bacteriophages
689	DAO45756.1	Viruses	undefined	Caudoviricetes	MAG TPA: DNA polymerase [Caudoviricetes sp.].	Human metagenome	human-associated bacteriophages
690	YP_009853629.1	Bacteria	Actinobacteriota	Gordonia	DNA polymerase [Gordonia phage Avazak].	soil	bacteriophages from soil
691	DAX25779.1	Viruses	undefined	Caudoviricetes	MAG TPA: DNA helicase [Caudoviricetes sp.].	Human metagenome	human-associated bacteriophages
692	YP_009852896.1	Bacteria	Actinobacteriota	Gordonia	DNA polymerase [Gordonia phage Tanis].	soil	bacteriophages from soil
693	RGQ06099.1	Bacteria	Firmicutes	Blautia	hypothetical protein DWZ12_05570 [Blautia obeum].	Homo sapiens, feces	human-associated bacteriophages
694	DAU72726.1	Viruses	undefined	Caudoviricetes	MAG TPA: dsDNA helicase [Caudoviricetes sp.].	Human metagenome	human-associated bacteriophages
695	HAH18438.1	Bacteria	Firmicutes	Eubacterium	MAG TPA: hypothetical protein DCL29_05455 [Eubacterium sp.].	gut	others
696	YP_010750689.1	Bacteria	Actinobacteriota	Arthrobacter	DNA polymerase [Arthrobacter phage ScienceWizSam].	soil	bacteriophages from soil
697	DAI25758.1	Viruses	undefined	Caudoviricetes	MAG TPA: DNA helicase [Caudoviricetes sp.].	Human metagenome	human-associated bacteriophages
698	MDR1549058.1	Bacteria	Firmicutes	Hungatella	MAG: DUF5906 domain-containing protein [Hungatella sp.].	Neotermes castaneus, termite gut	animal-associated bacteriophages
699	MBR2245757.1	Bacteria	Firmicutes	Bacilli	MAG: hypothetical protein IJ880_01805 [Bacilli bacterium].	sheep, ruminant gastrointestinal tract	animal-associated bacteriophages
700	WGH21746.1	Bacteria	Actinobacteriota	Arthrobacter	DNA primase/polymerase [Arthrobacter phage Inked].	soil	bacteriophages from soil
701	UVK59346.1	Bacteria	Actinobacteriota	Gordonia	DNA primase/polymerase [Gordonia phage Pherobrine].	soil	bacteriophages from soil
702	WP_243037830.1	Bacteria	Firmicutes	Blautia	DUF5906 domain-containing protein [Blautia obeum].	Homo sapiens, feces	human-associated bacteriophages
703	YP_010750506.1	Bacteria	Actinobacteriota	Arthrobacter	DNA primase/polymerase [Arthrobacter phage Darby].	soil	bacteriophages from soil
704	RHH21469.1	Bacteria	Firmicutes	Blautia	hypothetical protein DW222_01215 [Blautia obeum].	Homo sapiens, feces	human-associated bacteriophages
705	WP_215707895.1	Bacteria	Firmicutes	Blautia	DUF5906 domain-containing protein [Blautia sp. MCC269].	Homo sapiens, feces	human-associated bacteriophages
706	DAZ14978.1	Viruses	undefined	Caudoviricetes	MAG TPA: DNA polymerase [Caudoviricetes sp.].	Human metagenome	human-associated bacteriophages
707	YP_009603427.1	Bacteria	Actinobacteriota	Arthrobacter	DNA polymerase [Arthrobacter phage CaptnMurica].	soil	bacteriophages from soil
708	DAP30390.1	Viruses	undefined	Caudoviricetes	MAG TPA: dsDNA helicase [Caudoviricetes sp.].	Human metagenome	human-associated bacteriophages
709	DAS57428.1	Viruses	undefined	Caudoviricetes	MAG TPA: dsDNA helicase [Caudoviricetes sp.].	Human metagenome	human-associated bacteriophages
710	DAS21270.1	Viruses	undefined	Caudoviricetes	MAG TPA: dsDNA helicase [Caudoviricetes sp.].	Human metagenome	human-associated bacteriophages
711	YP_010750329.1	Bacteria	Actinobacteriota	Arthrobacter	DNA polymerase/primase [Arthrobacter phage Tatanka].	soil	bacteriophages from soil
712	RGR50823.1	Bacteria	Firmicutes	Blautia	hypothetical protein DWY46_04745 [Blautia obeum].	Homo sapiens, feces	human-associated bacteriophages
713	YP_010750417.1	Bacteria	Actinobacteriota	Arthrobacter	DNA primase/polymerase [Arthrobacter phage Trustiboi].	soil	bacteriophages from soil
714	DAM76691.1	Viruses	undefined	Caudoviricetes	MAG TPA: DNA polymerase [Caudoviricetes sp.].	Human metagenome	human-associated bacteriophages
715	EDS21589.1	Bacteria	Bacillota	Clostridium	hypothetical protein CLOSS21_01553 [Clostridium sp. SS2/1].	Homo sapiens	human-associated bacteriophages
716	MBO7453458.1	Bacteria	Firmicutes	Clostridiales	MAG: hypothetical protein J6U54_24255 [Clostridiales bacterium].	yak, ruminant gastrointestinal tract	animal-associated bacteriophages
717	WP_242997920.1	Bacteria	Firmicutes	Blautia	DUF5906 domain-containing protein [Blautia obeum].	human gut microbiota	human-associated bacteriophages
718	DAT53481.1	Viruses	undefined	Caudoviricetes	MAG TPA: DNA polymerase [Caudoviricetes sp.].	Human metagenome	human-associated bacteriophages
719	AYD87266.1	Bacteria	Actinobacteriota	Arthrobacter	DNA primase/polymerase [Arthrobacter phage Tenno].	soil	bacteriophages from soil
720	WP_270430644.1	Bacteria	Firmicutes	Blautia	DUF5906 domain-containing protein [Blautia faecis].	human gut bacteria	human-associated bacteriophages
721	DAE42858.1	Viruses	undefined	Caudoviricetes	MAG TPA: DNA polymerase [Caudoviricetes sp.].	Human metagenome	human-associated bacteriophages
722	DAP25648.1	Viruses	undefined	Caudoviricetes	MAG TPA: DNA polymerase [Caudoviricetes sp.].	Human metagenome	human-associated bacteriophages
723	DAM29483.1	Viruses	undefined	Caudoviricetes	MAG TPA: dsDNA helicase [Caudoviricetes sp.].	Human metagenome	human-associated bacteriophages
724	WP_173775858.1	Bacteria	Firmicutes	Blautia	DUF5906 domain-containing protein [Blautia massiliensis (ex Durand	Homo sapiens fecal sample	human-associated bacteriophages
725	AWN03295.1	Bacteria	Actinobacteriota	Microbacterium	DNA primase/polymerase [Microbacterium phage Camille].	soil	bacteriophages from soil
726	DAS36939.1	Viruses	undefined	Caudoviricetes	MAG TPA: dsDNA helicase [Caudoviricetes sp.].	Human metagenome	human-associated bacteriophages
727	DAE45108.1	Viruses	undefined	Caudoviricetes	MAG TPA: dsDNA helicase [Caudoviricetes sp.].	Human metagenome	human-associated bacteriophages
728	YP_009603515.1	Bacteria	Actinobacteriota	Arthrobacter	DNA polymerase [Arthrobacter phage Gordon].	soil	bacteriophages from soil
729	DAU84073.1	Viruses	undefined	Caudoviricetes	MAG TPA: dsDNA helicase [Caudoviricetes sp.].	Human metagenome	human-associated bacteriophages
730	DAX34353.1	Viruses	undefined	Caudoviricetes	MAG TPA: DNA polymerase [Caudoviricetes sp.].	Human metagenome	human-associated bacteriophages
731	DAQ22903.1	Viruses	undefined	Caudoviricetes	MAG TPA: DNA polymerase [Caudoviricetes sp.].	Human metagenome	human-associated bacteriophages
732	DAR10080.1	Viruses	undefined	Caudoviricetes	MAG TPA: dsDNA helicase [Caudoviricetes sp.].	Human metagenome	human-associated bacteriophages
733	WP_270609446.1	Bacteria	Firmicutes	Blautia	DUF5906 domain-containing protein [Blautia massiliensis (ex Durand	human gut bacteria	human-associated bacteriophages
734	DAG50968.1	Viruses	undefined	Caudoviricetes	MAG TPA: dsDNA helicase [Caudoviricetes sp.].	Human metagenome	human-associated bacteriophages
735	QFG08732.1	Bacteria	Actinobacteriota	Arthrobacter	DNA primase/polymerase [Arthrobacter phage Ingrid].	soil	bacteriophages from soil
736	DAR18089.1	Viruses	undefined	Caudoviricetes	MAG TPA: dsDNA helicase [Caudoviricetes sp.].	Human metagenome	human-associated bacteriophages
737	WP_314455927.1	Bacteria	Actinomycetota	Actinomyces	DUF5906 domain-containing protein [uncultured Actinomyces sp.].	children oral metagenome	human-associated bacteriophages
738	MBQ0143250.1	Bacteria	Bacteroidota	Colivivens	MAG: hypothetical protein KBT06_10750 [Candidatus Colivivens equi].	Equus ferus caballus, equine fecal microbiome	animal-associated bacteriophages
739	MBE6724920.1	Bacteria	Firmicutes	Oscillospiraceae	MAG: hypothetical protein E7576_06960 [Oscillospiraceae bacterium].	San Clemente Island Goat, feces	animal-associated bacteriophages
740	DAJ36845.1	Viruses	undefined	Caudoviricetes	MAG TPA: dsDNA helicase [Caudoviricetes sp.].	Human metagenome	human-associated bacteriophages
741	DAS82710.1	Viruses	undefined	Caudoviricetes	MAG TPA: DNA polymerase [Caudoviricetes sp.].	Human metagenome	human-associated bacteriophages
742	DAI76356.1	Viruses	undefined	Caudoviricetes	MAG TPA: dsDNA helicase [Caudoviricetes sp.].	Human metagenome	human-associated bacteriophages
743	DAZ29541.1	Viruses	undefined	Caudoviricetes	MAG TPA: dsDNA helicase [Caudoviricetes sp.].	Human metagenome	human-associated bacteriophages
744	MCF8018155.1	Bacteria	Bacillota	Vallitaleaceae	MAG: DUF5906 domain-containing protein [Vallitaleaceae bacterium].	aquatic biome	others
745	DAU40029.1	Viruses	undefined	Caudoviricetes	MAG TPA: DNA helicase [Caudoviricetes sp.].	Human metagenome	human-associated bacteriophages
746	DAF25187.1	Viruses	undefined	Caudoviricetes	MAG TPA: dsDNA helicase [Caudoviricetes sp.].	Human metagenome	human-associated bacteriophages
747	DAP54256.1	Viruses	undefined	Caudoviricetes	MAG TPA: dsDNA helicase [Caudoviricetes sp.].	Human metagenome	human-associated bacteriophages
748	WP_195699342.1	Bacteria	Bacillota	Ruminococcus	MULTISPECIES: DUF5906 domain-containing protein [unclassified	Human gut microbiome	human-associated bacteriophages
749	DAJ33788.1	Viruses	undefined	Caudoviricetes	MAG TPA: dsDNA helicase [Caudoviricetes sp.].	Human metagenome	human-associated bacteriophages
750	DAP44083.1	Viruses	undefined	Caudoviricetes	MAG TPA: dsDNA helicase [Caudoviricetes sp.].	Human metagenome	human-associated bacteriophages
751	YP_009843555.1	Bacteria	Actinobacteriota	Gordonia	DNA polymerase [Gordonia phage Rickmore].	soil	bacteriophages from soil
752	MBP5597876.1	Bacteria	Firmicutes	Pseudobutyrivibrio	MAG: hypothetical protein J6Y02_21085 [Pseudobutyrivibrio sp.].	yak, ruminant gastrointestinal tract	animal-associated bacteriophages
753	DAO91208.1	Viruses	undefined	Caudoviricetes	MAG TPA: DNA polymerase [Caudoviricetes sp.].	Human metagenome	human-associated bacteriophages
754	DAM91810.1	Viruses	undefined	Caudoviricetes	MAG TPA: DNA helicase [Caudoviricetes sp.].	Human metagenome	human-associated bacteriophages
755	DAQ29972.1	Viruses	undefined	Caudoviricetes	MAG TPA: DNA polymerase [Caudoviricetes sp.].	Human metagenome	human-associated bacteriophages
756	MBQ0089521.1	Bacteria	Faecinaster	Faecinaster	MAG: hypothetical protein KBT27_09345 [Candidatus Faecinaster	Equus ferus caballus, equine fecal microbiome	animal-associated bacteriophages
757	DAV43926.1	Viruses	undefined	Caudoviricetes	MAG TPA: DNA polymerase [Caudoviricetes sp.].	Human metagenome	human-associated bacteriophages
758	MBP5594216.1	Bacteria	Firmicutes	Pseudobutyrivibrio	MAG: hypothetical protein J6Y02_02450 [Pseudobutyrivibrio sp.].	yak, ruminant gastrointestinal tract	animal-associated bacteriophages
759	WNO27660.1	Bacteria	Actinobacteriota	Arthrobacter	DNA primase/polymerase [Arthrobacter phage Djungelskog].	soil	bacteriophages from soil
760	DAO11751.1	Viruses	undefined	Caudoviricetes	MAG TPA: dsDNA helicase [Caudoviricetes sp.].	Human metagenome	human-associated bacteriophages
761	DAP25235.1	Viruses	undefined	Caudoviricetes	MAG TPA: DNA helicase [Caudoviricetes sp.].	Human metagenome	human-associated bacteriophages
762	WMI34487.1	Bacteria	Actinobacteriota	Microbacterium	DNA primase/polymerase [Microbacterium phage Damascus].	soil	bacteriophages from soil
763	QCG77549.1	Bacteria	Actinobacteriota	Microbacterium	DNA primase/polymerase [Microbacterium phage DizzyRudy].	soil	bacteriophages from soil
764	MBR1734960.1	Bacteria	Proteobacteria	Alphaproteobacteria	MAG: hypothetical protein IJ730_05890 [Alphaproteobacteria	roe deer, ruminant gastrointestinal tract	animal-associated bacteriophages
765	QFG09350.1	Bacteria	Actinobacteriota	Arthrobacter	DNA primase/polymerase [Arthrobacter phage Stayer].	soil	bacteriophages from soil
766	WP_173735438.1	Bacteria	Firmicutes	Blautia	MULTISPECIES: DUF5906 domain-containing protein [Blautia].	Homo sapiens fecal sample	human-associated bacteriophages
767	DAY38032.1	Viruses	undefined	Caudoviricetes	MAG TPA: DNA polymerase [Caudoviricetes sp.].	Human metagenome	human-associated bacteriophages
768	WP_256186613.1	Bacteria	Bacillota	Faecalibacillus	DUF5906 domain-containing protein [Faecalibacillus intestinalis].	human fecal samples	human-associated bacteriophages
769	QPL14708.1	Bacteria	Actinobacteriota	Gordonia	DNA primase/polymerase [Gordonia phage Schwartz33].	soil	bacteriophages from soil
770	DAX16718.1	Viruses	undefined	Caudoviricetes	MAG TPA: dsDNA helicase [Caudoviricetes sp.].	Human metagenome	human-associated bacteriophages
771	WP_186899029.1	Bacteria	Firmicutes	Roseburia	DUF5906 domain-containing protein [Roseburia rectibacter].	Homo sapiens, feces	human-associated bacteriophages
772	DAW67553.1	Viruses	undefined	Caudoviricetes	MAG TPA: DNA helicase [Caudoviricetes sp.].	Human metagenome	human-associated bacteriophages
773	WP_302673822.1	Bacteria	Bacillota	Clostridium	DUF5906 domain-containing protein [uncultured Clostridium sp.].	Homo sapiens, feces	human-associated bacteriophages
774	HJH91267.1	Bacteria	Firmicutes	Fusicatenibacter	MAG TPA: DUF5906 domain-containing protein [Fusicatenibacter	Homo sapiens, feces	human-associated bacteriophages
775	YP_009852161.1	Bacteria	Actinobacteriota	Gordonia	DNA polymerase [Gordonia phage Chikenjars].	soil	bacteriophages from soil
776	DAY42519.1	Viruses	undefined	Caudoviricetes	MAG TPA: DNA polymerase [Caudoviricetes sp.].	Human metagenome	human-associated bacteriophages
777	QXO14084.1	Bacteria	Actinobacteriota	Gordonia	DNA primase/polymerase [Gordonia phage AlainaMarie].	soil	bacteriophages from soil
778	YP_009843648.1	Bacteria	Actinobacteriota	Gordonia	DNA polymerase [Gordonia phage Duffington].	soil	bacteriophages from soil
779	MCA9367088.1	Bacteria	Kaiserbacteria	Kaiserbacteria	MAG: hypothetical protein KC887_02345 [Candidatus Kaiserbacteria	activated sludge from Shatin waste	bacteriophages from soil
780	WP_118639855.1	Bacteria	Firmicutes	Blautia	DUF5906 domain-containing protein [Blautia sp. TM10-2].	Homo sapiens, feces	human-associated bacteriophages
781	QYC53982.1	Bacteria	Actinobacteriota	Gordonia	DNA primase/polymerase [Gordonia phage Nithya].	soil	bacteriophages from soil
782	QXO13066.1	Bacteria	Actinobacteriota	Gordonia	DNA primase/polymerase [Gordonia phage Figliar].	soil	bacteriophages from soil
783	QFG10200.1	Bacteria	Actinobacteriota	Arthrobacter	DNA primase/polymerase [Arthrobacter phage Egad].	soil	bacteriophages from soil
784	QFG09763.1	Bacteria	Actinobacteriota	Arthrobacter	DNA primase/polymerase [Arthrobacter phage Shiba].	soil	bacteriophages from soil
785	DAJ49567.1	Viruses	undefined	Caudoviricetes	MAG TPA: dsDNA helicase [Caudoviricetes sp.].	Human metagenome	human-associated bacteriophages
786	DAS49390.1	Viruses	undefined	Caudoviricetes	MAG TPA: DNA helicase [Caudoviricetes sp.].	Human metagenome	human-associated bacteriophages
787	WNT45137.1	Bacteria	Actinobacteriota	Gordonia	DNA primase/polymerase [Gordonia phage OlgasClover].	soil	bacteriophages from soil
788	DAN18915.1	Viruses	undefined	Caudoviricetes	MAG TPA: DNA polymerase [Caudoviricetes sp.].	Human metagenome	human-associated bacteriophages
789	DAO84373.1	Viruses	undefined	Caudoviricetes	MAG TPA: DNA polymerase [Caudoviricetes sp.].	Human metagenome	human-associated bacteriophages
790	QKY79451.1	Bacteria	Actinobacteriota	Gordonia	DNA primase/polymerase [Gordonia phage Jodelie19].	soil	bacteriophages from soil
791	DAN47720.1	Viruses	undefined	Caudoviricetes	MAG TPA: DNA polymerase [Caudoviricetes sp.].	Human metagenome	human-associated bacteriophages
792	DAW06925.1	Viruses	undefined	Caudoviricetes	MAG TPA: DNA helicase [Caudoviricetes sp.].	Human metagenome	human-associated bacteriophages
793	WNN94382.1	Bacteria	Actinobacteriota	Gordonia	DNA primase/polymerase [Gordonia phage EndAve].	soil	bacteriophages from soil
794	MDD3288131.1	Bacteria	Proteobacteria	Alphaproteobacteria	MAG: DUF5906 domain-containing protein [Alphaproteobacteria	landfill leachate	others
795	DAH33467.1	Viruses	undefined	Caudoviricetes	MAG TPA: dsDNA helicase [Caudoviricetes sp.].	Human metagenome	human-associated bacteriophages
796	DAG63423.1	Viruses	undefined	Caudoviricetes	MAG TPA: dsDNA helicase [Caudoviricetes sp.].	Human metagenome	human-associated bacteriophages
797	QWY82392.1	Bacteria	Actinobacteriota	Gordonia	DNA primase/polymerase [Gordonia phage Aflac].	soil	bacteriophages from soil
798	QFG09165.1	Bacteria	Actinobacteriota	Arthrobacter	DNA primase/polymerase [Arthrobacter phage Sporto].	soil	bacteriophages from soil
799	DAJ22935.1	Viruses	undefined	Caudoviricetes	MAG TPA: DNA polymerase [Caudoviricetes sp.].	Human metagenome	human-associated bacteriophages
800	DAJ30903.1	Viruses	undefined	Caudoviricetes	MAG TPA: DNA polymerase [Caudoviricetes sp.].	Human metagenome	human-associated bacteriophages
801	DAX30515.1	Viruses	undefined	Caudoviricetes	MAG TPA: DNA polymerase [Caudoviricetes sp.].	Human metagenome	human-associated bacteriophages
802	DAF09032.1	Viruses	undefined	Caudoviricetes	MAG TPA: dsDNA helicase [Caudoviricetes sp.].	Human metagenome	human-associated bacteriophages
803	DAG29793.1	Viruses	undefined	Caudoviricetes	MAG TPA: dsDNA helicase [Caudoviricetes sp.].	Human metagenome	human-associated bacteriophages
804	WP_314178515.1	Bacteria	Actinobacteriota	Actinomyces	DUF5906 domain-containing protein [Actinomyces oris].	huamn oral metagenome	human-associated bacteriophages
805	DAM77073.1	Viruses	undefined	Caudoviricetes	MAG TPA: dsDNA helicase [Caudoviricetes sp.].	Human metagenome	human-associated bacteriophages
806	QZD97843.1	Bacteria	Actinobacteriota	Gordonia	DNA primase/polymerase [Gordonia phage Nadmeg].	soil	bacteriophages from soil
807	DAP85179.1	Viruses	undefined	Caudoviricetes	MAG TPA: DNA polymerase [Caudoviricetes sp.].	Human metagenome	human-associated bacteriophages
808	DAN46795.1	Viruses	undefined	Caudoviricetes	MAG TPA: DNA helicase [Caudoviricetes sp.].	Human metagenome	human-associated bacteriophages
809	DAT96520.1	Viruses	undefined	Caudoviricetes	MAG TPA: DNA polymerase [Caudoviricetes sp.].	Human metagenome	human-associated bacteriophages
810	WP_303941237.1	Bacteria	Actinobacteriota	Rothia	DUF5906 domain-containing protein [Rothia mucilaginosa].	human oral metagenome	human-associated bacteriophages
811	FAA02696.1	Viruses	undefined	Siphovirus	MAG TPA: DNA polymerase [Siphovirus LN-2020-1].	dental plaque swabs of human twin	human-associated bacteriophages
812	DAO50426.1	Viruses	undefined	Caudoviricetes	MAG TPA: DNA polymerase [Caudoviricetes sp.].	Human metagenome	human-associated bacteriophages
813	DAV58707.1	Viruses	undefined	Caudoviricetes	MAG TPA: DNA polymerase [Caudoviricetes sp.].	Human metagenome	human-associated bacteriophages
814	DAT20011.1	Viruses	undefined	Caudoviricetes	MAG TPA: dsDNA helicase [Caudoviricetes sp.].	Human metagenome	human-associated bacteriophages
815	WP_303937720.1	Bacteria	Actinobacteriota	Rothia	DUF5906 domain-containing protein [Rothia mucilaginosa].	human oral metagenome	human-associated bacteriophages
816	DAV64659.1	Viruses	undefined	Caudoviricetes	MAG TPA: DNA polymerase [Caudoviricetes sp.].	Human metagenome	human-associated bacteriophages
817	DAH60574.1	Viruses	undefined	Caudoviricetes	MAG TPA: dsDNA helicase [Caudoviricetes sp.].	Human metagenome	human-associated bacteriophages
818	DAF81010.1	Viruses	undefined	Bacteriophage	MAG TPA: DNA polymerase [Bacteriophage sp.].	Human metagenome	human-associated bacteriophages
819	DAP46901.1	Viruses	undefined	Caudoviricetes	MAG TPA: DNA polymerase [Caudoviricetes sp.].	Human metagenome	human-associated bacteriophages
820	DAS18074.1	Viruses	undefined	Caudoviricetes	MAG TPA: dsDNA helicase [Caudoviricetes sp.].	Human metagenome	human-associated bacteriophages
821	DAQ36460.1	Viruses	undefined	Caudoviricetes	MAG TPA: DNA polymerase [Caudoviricetes sp.].	Human metagenome	human-associated bacteriophages
822	USH44722.1	Bacteria	Actinobacteriota	Gordonia	DNA primase/polymerase [Gordonia phage Burley].	soil	bacteriophages from soil
823	DAK87312.1	Viruses	undefined	Caudoviricetes	MAG TPA: dsDNA helicase [Caudoviricetes sp.].	Human metagenome	human-associated bacteriophages
824	DAI45357.1	Viruses	undefined	Caudoviricetes	MAG TPA: dsDNA helicase [Caudoviricetes sp.].	Human metagenome	human-associated bacteriophages
825	QXO14665.1	Bacteria	Actinobacteriota	Gordonia	DNA primase/polymerase [Gordonia phage Runhaar].	soil	bacteriophages from soil
826	DAX49940.1	Viruses	undefined	Caudoviricetes	MAG TPA: DNA polymerase [Caudoviricetes sp.].	Human metagenome	human-associated bacteriophages
827	DAV70917.1	Viruses	undefined	Caudoviricetes	MAG TPA: DNA helicase [Caudoviricetes sp.].	Human metagenome	human-associated bacteriophages
828	WP_226840918.1	Bacteria	Firmicutes	Blautia	DUF5906 domain-containing protein [Blautia schinkii].	Homo sapiens fecal sample	human-associated bacteriophages
829	DAS59325.1	Viruses	undefined	Caudoviricetes	MAG TPA: dsDNA helicase [Caudoviricetes sp.].	Human metagenome	human-associated bacteriophages
830	FAA02646.1	Viruses	undefined	Siphovirus	MAG TPA: DNA polymerase [Siphovirus LN-2020-1].	dental plaque swabs of human twin	human-associated bacteriophages
831	YP_009859471.1	Bacteria	Actinobacteriota	Gordonia	DNA polymerase [Gordonia phage Secretariat].	soil	bacteriophages from soil
832	QEQ93923.1	Bacteria	Actinobacteriota	Streptomyces	DNA primase/polymerase [Streptomyces phage Kardashian].	soil	bacteriophages from soil
833	MCI7791493.1	Bacteria	Firmicutes	Lachnospiraceae	MAG: DUF5906 domain-containing protein [Lachnospiraceae bacterium].	Sus scrofa domesticus, feces	animal-associated bacteriophages
834	DAV69195.1	Viruses	undefined	Caudoviricetes	MAG TPA: DNA helicase [Caudoviricetes sp.].	Human metagenome	human-associated bacteriophages
835	DAT98623.1	Viruses	undefined	Caudoviricetes	MAG TPA: DNA polymerase [Caudoviricetes sp.].	Human metagenome	human-associated bacteriophages
836	DAW03970.1	Viruses	undefined	Caudoviricetes	MAG TPA: DNA polymerase [Caudoviricetes sp.].	Human metagenome	human-associated bacteriophages
837	DAH20395.1	Viruses	undefined	Bacteriophage	MAG TPA: DNA polymerase [Bacteriophage sp.].	Human metagenome	human-associated bacteriophages
838	FAA01884.1	Viruses	undefined	Siphovirus	MAG TPA: DNA polymerase [Siphovirus LN-2020-1].	dental plaque swabs of human twin	human-associated bacteriophages
839	RGF28176.1	Bacteria	Firmicutes	Ruminococcus	hypothetical protein DW106_08020 [Ruminococcus sp. AM09-18-1].	Homo sapiens, feces	human-associated bacteriophages
840	DAJ55277.1	Viruses	undefined	Caudoviricetes	MAG TPA: DNA polymerase [Caudoviricetes sp.].	Human metagenome	human-associated bacteriophages
841	DAQ37504.1	Viruses	undefined	Caudoviricetes	MAG TPA: DNA polymerase [Caudoviricetes sp.].	Human metagenome	human-associated bacteriophages
842	DAS39787.1	Viruses	undefined	Caudoviricetes	MAG TPA: DNA helicase [Caudoviricetes sp.].	Human metagenome	human-associated bacteriophages
843	DAS39851.1	Viruses	undefined	Caudoviricetes	MAG TPA: DNA helicase [Caudoviricetes sp.].	Human metagenome	human-associated bacteriophages
844	YP_009852808.1	Bacteria	Actinobacteriota	Gordonia	DNA polymerase [Gordonia phage OhMyWard].	soil	bacteriophages from soil
845	DAS88632.1	Viruses	undefined	Caudoviricetes	MAG TPA: DNA helicase [Caudoviricetes sp.].	Human metagenome	human-associated bacteriophages
846	DAK75651.1	Viruses	undefined	Caudoviricetes	MAG TPA: DNA polymerase [Caudoviricetes sp.].	Human metagenome	human-associated bacteriophages
847	MBO7450447.1	Bacteria	Firmicutes	Clostridiales	MAG: hypothetical protein J6U54_08755 [Clostridiales bacterium].	yak, ruminant gastrointestinal tract	animal-associated bacteriophages
848	DAQ32470.1	Viruses	undefined	Bacteriophage	MAG TPA: DNA helicase [Bacteriophage sp.].	Human metagenome	human-associated bacteriophages
849	FAA01713.1	Viruses	undefined	Siphovirus	MAG TPA: DNA polymerase [Siphovirus LN-2020-1].	dental plaque swabs of human twin	human-associated bacteriophages
850	DAX23516.1	Viruses	undefined	Caudoviricetes	MAG TPA: DNA helicase [Caudoviricetes sp.].	Human metagenome	human-associated bacteriophages
851	DAT35091.1	Viruses	undefined	Caudoviricetes	MAG TPA: DNA helicase [Caudoviricetes sp.].	Human metagenome	human-associated bacteriophages
852	FAA03720.1	Viruses	undefined	Siphovirus	MAG TPA: DNA polymerase [Siphovirus LN-2020-2].	saliva of human children	human-associated bacteriophages
853	DAV88064.1	Viruses	undefined	Caudoviricetes	MAG TPA: dsDNA helicase [Caudoviricetes sp.].	Human metagenome	human-associated bacteriophages
854	DAS70115.1	Viruses	undefined	Caudoviricetes	MAG TPA: DNA polymerase [Caudoviricetes sp.].	Human metagenome	human-associated bacteriophages
855	DAM77304.1	Viruses	undefined	Caudoviricetes	MAG TPA: DNA polymerase [Caudoviricetes sp.].	Human metagenome	human-associated bacteriophages
856	DAO92811.1	Viruses	undefined	Caudoviricetes	MAG TPA: DNA polymerase [Caudoviricetes sp.].	Human metagenome	human-associated bacteriophages
857	DAT08386.1	Viruses	undefined	Caudoviricetes	MAG TPA: DNA polymerase [Caudoviricetes sp.].	Human metagenome	human-associated bacteriophages
858	DAF75080.1	Viruses	undefined	Caudoviricetes	MAG TPA: dsDNA helicase [Caudoviricetes sp.].	Human metagenome	human-associated bacteriophages
859	DAW17663.1	Viruses	undefined	Caudoviricetes	MAG TPA: DNA polymerase [Caudoviricetes sp.].	Human metagenome	human-associated bacteriophages
860	DAY44681.1	Viruses	undefined	Caudoviricetes	MAG TPA: DNA helicase [Caudoviricetes sp.].	Human metagenome	human-associated bacteriophages
861	FAA02513.1	Viruses	undefined	Siphovirus	MAG TPA: DNA polymerase [Siphovirus LN-2020-1].	dental plaque swabs of human twin	human-associated bacteriophages
862	DAW68672.1	Viruses	undefined	Bacteriophage	MAG TPA: dsDNA helicase [Bacteriophage sp.].	Human metagenome	human-associated bacteriophages
863	DAW59926.1	Viruses	undefined	Caudoviricetes	MAG TPA: DNA polymerase [Caudoviricetes sp.].	Human metagenome	human-associated bacteriophages
864	DAV49988.1	Viruses	undefined	Caudoviricetes	MAG TPA: DNA polymerase [Caudoviricetes sp.].	Human metagenome	human-associated bacteriophages
865	DAF83195.1	Viruses	undefined	Caudoviricetes	MAG TPA: dsDNA helicase [Caudoviricetes sp.].	Human metagenome	human-associated bacteriophages
866	YP_009622862.1	Bacteria	Actinobacteriota	Streptomyces	DNA polymerase [Streptomyces phage Bing].	soil	bacteriophages from soil
867	DAM37670.1	Viruses	undefined	Caudoviricetes	MAG TPA: DNA polymerase [Caudoviricetes sp.].	Human metagenome	human-associated bacteriophages
868	DAM37727.1	Viruses	undefined	Caudoviricetes	MAG TPA: DNA polymerase [Caudoviricetes sp.].	Human metagenome	human-associated bacteriophages
869	RHT38393.1	Bacteria	Firmicutes	Firmicutes	hypothetical protein DW790_05945 [Firmicutes bacterium AM31-12AC].	Homo sapiens, feces	human-associated bacteriophages
870	DAR82540.1	Viruses	undefined	Caudoviricetes	MAG TPA: DNA polymerase [Caudoviricetes sp.].	Human metagenome	human-associated bacteriophages
871	DAV39336.1	Viruses	undefined	Caudoviricetes	MAG TPA: DNA polymerase [Caudoviricetes sp.].	Human metagenome	human-associated bacteriophages
872	DAK47635.1	Viruses	undefined	Caudoviricetes	MAG TPA: DNA polymerase [Caudoviricetes sp.].	Human metagenome	human-associated bacteriophages
873	FAA02977.1	Viruses	undefined	Siphovirus	MAG TPA: DNA polymerase [Siphovirus LN-2020-1].	dental plaque swabs of human twin	human-associated bacteriophages
874	MBP5596237.1	Bacteria	Firmicutes	Pseudobutyrivibrio	MAG: hypothetical protein J6Y02_12700 [Pseudobutyrivibrio sp.].	yak, ruminant gastrointestinal tract	animal-associated bacteriophages
875	MBF1267440.1	Bacteria	Bacteroidota	Porphyromonadaceae	MAG: hypothetical protein HXN04_06575 [Porphyromonadaceae	Homo sapiens, saliva	human-associated bacteriophages
876	DAP26030.1	Viruses	undefined	Caudoviricetes	MAG TPA: DNA helicase [Caudoviricetes sp.].	Human metagenome	human-associated bacteriophages
877	DAD75255.1	Viruses	undefined	Siphoviridae	MAG TPA: DNA polymerase [Siphoviridae sp. ctMeu2].	Human metagenome	human-associated bacteriophages
878	WNM72443.1	Bacteria	Actinobacteriota	Gordonia	DNA primase/polymerase [Gordonia phage Mossy].	soil	bacteriophages from soil
879	RGH19468.1	Bacteria	Firmicutes	Ruminococcus	hypothetical protein DWV75_02600 [Ruminococcus sp. AF12-5].	Homo sapiens, feces	human-associated bacteriophages
880	MBR5129519.1	Bacteria	Bacillota	Bacillota	MAG: hypothetical protein IKU67_05655 [Bacillota bacterium].	water buffalo, ruminant gastrointestinal tract	animal-associated bacteriophages
881	DAZ19789.1	Viruses	undefined	Caudoviricetes	MAG TPA: DNA helicase [Caudoviricetes sp.].	Human metagenome	human-associated bacteriophages
882	DAK52914.1	Viruses	undefined	Caudoviricetes	MAG TPA: DNA helicase [Caudoviricetes sp.].	Human metagenome	human-associated bacteriophages
883	DAO48822.1	Viruses	undefined	Caudoviricetes	MAG TPA: DNA helicase [Caudoviricetes sp.].	Human metagenome	human-associated bacteriophages
884	FAA02810.1	Viruses	undefined	Siphovirus	MAG TPA: DNA polymerase [Siphovirus LN-2020-1].	dental plaque swabs of human twin	human-associated bacteriophages
885	DAV32977.1	Viruses	undefined	Caudoviricetes	MAG TPA: dsDNA helicase [Caudoviricetes sp.].	Human metagenome	human-associated bacteriophages
886	DAF85726.1	Viruses	undefined	Siphoviridae	MAG TPA: DNA polymerase [Siphoviridae sp. ctWT735].	Human metagenome	human-associated bacteriophages
887	DAR99163.1	Viruses	undefined	Caudoviricetes	MAG TPA: DNA polymerase [Caudoviricetes sp.].	Human metagenome	human-associated bacteriophages
888	DAZ47140.1	Viruses	undefined	Caudoviricetes	MAG TPA: DNA polymerase [Caudoviricetes sp.].	Human metagenome	human-associated bacteriophages
889	YP_009853924.1	Bacteria	Actinobacteriota	Gordonia	DNA polymerase [Gordonia phage Crocheter].	soil	bacteriophages from soil
890	DAE91292.1	Viruses	undefined	Caudoviricetes	MAG TPA: DNA helicase [Caudoviricetes sp.].	Human metagenome	human-associated bacteriophages
891	FAA02596.1	Viruses	undefined	Siphovirus	MAG TPA: DNA polymerase [Siphovirus LN-2020-1].	dental plaque swabs of human twin	human-associated bacteriophages
892	YP_009849494.1	Bacteria	Actinobacteriota	Gordonia	DNA polymerase [Gordonia phage Kenosha].	soil	bacteriophages from soil
893	FAA02097.1	Viruses	undefined	Siphovirus	MAG TPA: DNA polymerase [Siphovirus LN-2020-1].	dental plaque swabs of human twin	human-associated bacteriophages
894	FAA03155.1	Viruses	undefined	Siphovirus	MAG TPA: DNA polymerase [Siphovirus LN-2020-2].	saliva of human children	human-associated bacteriophages
895	FAA02140.1	Viruses	undefined	Siphovirus	MAG TPA: DNA polymerase [Siphovirus LN-2020-1].	dental plaque swabs of human twin	human-associated bacteriophages
896	FAA02375.1	Viruses	undefined	Siphovirus	MAG TPA: DNA polymerase [Siphovirus LN-2020-1].	dental plaque swabs of human twin	human-associated bacteriophages
897	WP_118018336.1	Bacteria	Bacillota	Coprococcus	MULTISPECIES: DUF5906 domain-containing protein [unclassified	Homo sapiens, feces	human-associated bacteriophages
898	FAA02471.1	Viruses	undefined	Siphovirus	MAG TPA: DNA polymerase [Siphovirus LN-2020-1].	dental plaque swabs of human twin	human-associated bacteriophages
899	DAV84967.1	Viruses	undefined	Caudoviricetes	MAG TPA: DNA polymerase [Caudoviricetes sp.].	Human metagenome	human-associated bacteriophages
900	DAO17701.1	Viruses	undefined	Caudoviricetes	MAG TPA: dsDNA helicase [Caudoviricetes sp.].	Human metagenome	human-associated bacteriophages
901	DAU95445.1	Viruses	undefined	Caudoviricetes	MAG TPA: DNA polymerase [Caudoviricetes sp.].	Human metagenome	human-associated bacteriophages
902	DAJ15898.1	Viruses	undefined	Siphoviridae	MAG TPA: DNA polymerase [Siphoviridae sp. ct7JV2].	Human metagenome	human-associated bacteriophages
903	QZE10616.1	Bacteria	Actinobacteriota	Streptomyces	DNA primase/polymerase [Streptomyces phage Bilo].	soil	bacteriophages from soil
904	FAA01657.1	Viruses	undefined	Siphovirus	MAG TPA: DNA polymerase [Siphovirus LN-2020-1].	dental plaque swabs of human twin	human-associated bacteriophages
905	FAA03377.1	Viruses	undefined	Siphovirus	MAG TPA: DNA polymerase [Siphovirus LN-2020-2].	saliva of human children	human-associated bacteriophages
906	FAA02248.1	Viruses	undefined	Siphovirus	MAG TPA: DNA polymerase [Siphovirus LN-2020-1].	dental plaque swabs of human twin	human-associated bacteriophages
907	FAA02043.1	Viruses	undefined	Siphovirus	MAG TPA: DNA polymerase [Siphovirus LN-2020-1].	dental plaque swabs of human twin	human-associated bacteriophages
908	WMC01359.1	Viruses	undefined	Caudovirus	DNA polymerase/primase [Caudovirus D_HF4_2].	Homo sapiens, saliva (passive drool collection)	human-associated bacteriophages
909	MBF0910822.1	Bacteria	Actinobacteriota	Atopobium	MAG: hypothetical protein HXK47_05045 [Atopobium sp.].	Homo sapiens, saliva	human-associated bacteriophages
910	YP_009853722.1	Bacteria	Actinobacteriota	Gordonia	DNA polymerase [Gordonia phage Untouchable].	soil	bacteriophages from soil
911	DAX24021.1	Viruses	undefined	Caudoviricetes	MAG TPA: DNA polymerase [Caudoviricetes sp.].	Human metagenome	human-associated bacteriophages
912	DAD69308.1	Viruses	undefined	Siphoviridae	MAG TPA: DNA polymerase [Siphoviridae sp. ctxZP4].	Human metagenome	human-associated bacteriophages
913	WIC89953.1	Bacteria	Actinobacteriota	Gordonia	DNA primse/polymerase [Gordonia phage Hydrus].	soil	bacteriophages from soil
914	DAX79790.1	Viruses	undefined	Caudoviricetes	MAG TPA: DNA polymerase [Caudoviricetes sp.].	Human metagenome	human-associated bacteriophages
915	MBR5299063.1	Bacteria	Bacteroidota	Bacteroidales	MAG: hypothetical protein IKU36_02305 [Bacteroidales bacterium].	water buffalo, ruminant gastrointestinal tract	animal-associated bacteriophages
916	DAU25848.1	Viruses	undefined	Caudoviricetes	MAG TPA: dsDNA helicase [Caudoviricetes sp.].	Human metagenome	human-associated bacteriophages
917	DAM98173.1	Viruses	undefined	Caudoviricetes	MAG TPA: DNA polymerase [Caudoviricetes sp.].	Human metagenome	human-associated bacteriophages
918	QEQ93553.1	Bacteria	Actinobacteriota	Streptomyces	DNA primase/polymerase [Streptomyces phage GirlPower].	soil	bacteriophages from soil
919	FAA03493.1	Viruses	undefined	Siphovirus	MAG TPA: DNA polymerase [Siphovirus LN-2020-2].	saliva of human children	human-associated bacteriophages
920	FAA01828.1	Viruses	undefined	Siphovirus	MAG TPA: DNA polymerase [Siphovirus LN-2020-1].	dental plaque swabs of human twin	human-associated bacteriophages
921	DAW70202.1	Viruses	undefined	Caudoviricetes	MAG TPA: DNA polymerase [Caudoviricetes sp.].	Human metagenome	human-associated bacteriophages
922	WP_287440481.1	Bacteria	Bacteroidota	Porphyromonas	DUF5906 domain-containing protein [Porphyromonas sp.].	human oral metagenome	human-associated bacteriophages
923	DAV83890.1	Viruses	undefined	Caudoviricetes	MAG TPA: DNA polymerase [Caudoviricetes sp.].	Human metagenome	human-associated bacteriophages
924	FAA02407.1	Viruses	undefined	Siphovirus	MAG TPA: DNA polymerase [Siphovirus LN-2020-1].	dental plaque swabs of human twin	human-associated bacteriophages
925	FAA02211.1	Viruses	undefined	Siphovirus	MAG TPA: DNA polymerase [Siphovirus LN-2020-1].	dental plaque swabs of human twin	human-associated bacteriophages
926	DAU01707.1	Viruses	undefined	Caudoviricetes	MAG TPA: DNA polymerase [Caudoviricetes sp.].	Human metagenome	human-associated bacteriophages
927	DAU93460.1	Viruses	undefined	Caudoviricetes	MAG TPA: DNA polymerase [Caudoviricetes sp.].	Human metagenome	human-associated bacteriophages
928	QBZ73469.1	Bacteria	Actinobacteriota	Streptomyces	DNA primase/polymerase [Streptomyces phage PherryCruz].	soil	bacteriophages from soil
929	OKZ93630.1	Bacteria	Firmicutes	Coprococcus	MAG: hypothetical protein BHW15_03820 [Coprococcus sp.	Homo sapiens, healthy adult 3C	human-associated bacteriophages
930	FAA02324.1	Viruses	undefined	Siphovirus	MAG TPA: DNA polymerase [Siphovirus LN-2020-1].	dental plaque swabs of human twin	human-associated bacteriophages
931	FAA01988.1	Viruses	undefined	Siphovirus	MAG TPA: DNA polymerase [Siphovirus LN-2020-1].	dental plaque swabs of human twin	human-associated bacteriophages
932	MBP5593948.1	Bacteria	Firmicutes	Pseudobutyrivibrio	MAG: hypothetical protein J6Y02_01105 [Pseudobutyrivibrio sp.].	yak, ruminant gastrointestinal tract	animal-associated bacteriophages
933	AWN05999.1	Bacteria	Actinobacteriota	Streptomyces	DNA primase/polymerase [Streptomyces phage RavenPuff].	soil	bacteriophages from soil
934	WP_315128121.1	Bacteria	Actinomycetota	Actinomyces	DUF5906 domain-containing protein [uncultured Actinomyces sp.].	human oral metagenome	human-associated bacteriophages
935	DAO88315.1	Viruses	undefined	Caudoviricetes	MAG TPA: DNA polymerase [Caudoviricetes sp.].	Human metagenome	human-associated bacteriophages
936	DAQ18433.1	Viruses	undefined	Caudoviricetes	MAG TPA: dsDNA helicase [Caudoviricetes sp.].	Human metagenome	human-associated bacteriophages
937	DAN45174.1	Viruses	undefined	Caudoviricetes	MAG TPA: DNA polymerase [Caudoviricetes sp.].	Human metagenome	human-associated bacteriophages
938	FAA02752.1	Viruses	undefined	Siphovirus	MAG TPA: DNA polymerase [Siphovirus LN-2020-1].	dental plaque swabs of human twin	human-associated bacteriophages
939	AWN05477.1	Bacteria	Actinobacteriota	Streptomyces	DNA primase/polymerase [Streptomyces phage Moozy].	soil	bacteriophages from soil
940	FAA01485.1	Viruses	undefined	Siphovirus	MAG TPA: DNA polymerase [Siphovirus LN-2020-1].	dental plaque swabs of human twin	human-associated bacteriophages
941	DAJ87809.1	Viruses	undefined	Caudoviricetes	MAG TPA: DNA helicase [Caudoviricetes sp.].	Human metagenome	human-associated bacteriophages
942	AIE38368.1	Viruses	undefined	Siphovirus	gp072 [Siphovirus contig89].	Homo sapiens; healthy male, saliva	human-associated bacteriophages
943	WAB10447.1	Bacteria	Actinobacteriota	Gordonia	DNA primase/polymerase [Gordonia phage Phepper].	soil	bacteriophages from soil
944	AWN05210.1	Bacteria	Actinobacteriota	Streptomyces	DNA primase/polymerase [Streptomyces phage HotFries].	soil	bacteriophages from soil
945	FAA03609.1	Viruses	undefined	Siphovirus	MAG TPA: DNA polymerase [Siphovirus LN-2020-2].	saliva of human children	human-associated bacteriophages
946	WP_270361728.1	Bacteria	Firmicutes	Eubacterium	DUF5906 domain-containing protein [Eubacterium ramulus].	human gut bacteria	human-associated bacteriophages
947	DAX75536.1	Viruses	undefined	Caudoviricetes	MAG TPA: DNA helicase [Caudoviricetes sp.].	Human metagenome	human-associated bacteriophages
948	MBO7449068.1	Bacteria	Firmicutes	Clostridiales	MAG: hypothetical protein J6U54_01755 [Clostridiales bacterium].	yak, ruminant gastrointestinal tract	animal-associated bacteriophages
949	MBO7366707.1	Bacteria	Bacteroidota	Bacteroidales	MAG: hypothetical protein J6U28_08435 [Bacteroidales bacterium].	yak, ruminant gastrointestinal tract	animal-associated bacteriophages
950	FAA02924.1	Viruses	undefined	Siphovirus	MAG TPA: DNA polymerase [Siphovirus LN-2020-1].	dental plaque swabs of human twin	human-associated bacteriophages
951	WP_288245532.1	Bacteria	Bacillota	Blautia	DUF5906 domain-containing protein [uncultured Blautia sp.].	Homo sapiens, feces	human-associated bacteriophages
952	UQT02490.1	Bacteria	Actinobacteriota	Streptomyces	DNA primase/polymerase [Streptomyces phage Annihilus].	soil	bacteriophages from soil
953	AWN05923.1	Bacteria	Actinobacteriota	Streptomyces	DNA primase/polymerase [Streptomyces phage Rainydai].	soil	bacteriophages from soil
954	AWN03397.1	Bacteria	Actinobacteriota	Microbacterium	DNA primase/polymerase [Microbacterium phage Count].	soil	bacteriophages from soil
955	FAA01525.1	Viruses	undefined	Siphovirus	MAG TPA: DNA polymerase [Siphovirus LN-2020-1].	dental plaque swabs of human twin	human-associated bacteriophages
956	DAP28574.1	Viruses	undefined	Caudoviricetes	MAG TPA: DNA polymerase [Caudoviricetes sp.].	Human metagenome	human-associated bacteriophages
957	AIE38454.1	Viruses	undefined	Siphovirus	gp072 [Siphovirus contig89].	Homo sapiens; healthy male, saliva	human-associated bacteriophages
958	DAW03461.1	Viruses	undefined	Caudoviricetes	MAG TPA: DNA helicase [Caudoviricetes sp.].	Human metagenome	human-associated bacteriophages
959	DAP48439.1	Viruses	undefined	Caudoviricetes	MAG TPA: DNA polymerase [Caudoviricetes sp.].	Human metagenome	human-associated bacteriophages
960	AWN06158.1	Bacteria	Actinobacteriota	Streptomyces	DNA primase/polymerase [Streptomyces phage SendItCS].	soil	bacteriophages from soil
961	FAA03096.1	Viruses	undefined	Siphovirus	MAG TPA: DNA polymerase [Siphovirus LN-2020-2].	saliva of human children	human-associated bacteriophages
962	DAU60259.1	Viruses	undefined	Caudoviricetes	MAG TPA: DNA polymerase [Caudoviricetes sp.].	Human metagenome	human-associated bacteriophages
963	MBO6310206.1	Bacteria	Firmicutes	Oribacterium	MAG: hypothetical protein J6N70_15515 [Oribacterium sp.].	water deer, ruminant gastrointestinal tract	animal-associated bacteriophages
964	FAA03321.1	Viruses	undefined	Siphovirus	MAG TPA: DNA polymerase [Siphovirus LN-2020-2].	saliva of human children	human-associated bacteriophages
965	DAD74490.1	Viruses	undefined	Siphoviridae	MAG TPA: DNA polymerase [Siphoviridae sp. ctPL34].	Human metagenome	human-associated bacteriophages
966	DAF19606.1	Viruses	undefined	Caudoviricetes	MAG TPA: DNA helicase [Caudoviricetes sp.].	Human metagenome	human-associated bacteriophages
967	FAA03890.1	Viruses	undefined	Siphovirus	MAG TPA: DNA polymerase [Siphovirus LN-2020-2].	saliva of human children	human-associated bacteriophages
968	FAA03946.1	Viruses	undefined	Siphovirus	MAG TPA: DNA polymerase [Siphovirus LN-2020-2].	saliva of human children	human-associated bacteriophages
969	BCL52097.1	Viruses	undefined	Siphovirus	DNA polymerase [Siphovirus Jomon_CT89].	dental pulps of Jomon female	animal-associated bacteriophages
970	DAK81936.1	Viruses	undefined	Caudoviricetes	MAG TPA: DNA polymerase [Caudoviricetes sp.].	Human metagenome	human-associated bacteriophages
971	DAK43605.1	Viruses	undefined	Bacteriophage	MAG TPA: DNA polymerase [Bacteriophage sp.].	Human metagenome	human-associated bacteriophages
972	DAF24651.1	Viruses	undefined	Caudoviricetes	MAG TPA: DNA polymerase [Caudoviricetes sp.].	Human metagenome	human-associated bacteriophages
973	DAV68110.1	Viruses	undefined	Caudoviricetes	MAG TPA: DNA polymerase [Caudoviricetes sp.].	Human metagenome	human-associated bacteriophages
974	QJD49787.1	Bacteria	Actinobacteriota	Streptomyces	DNA primase/polymerase [Streptomyces phage ClubPenguin].	soil	bacteriophages from soil
975	FAA03550.1	Viruses	undefined	Siphovirus	MAG TPA: DNA polymerase [Siphovirus LN-2020-2].	saliva of human children	human-associated bacteriophages
976	MBF1307851.1	Bacteria	Bacteroidota	Porphyromonadaceae	MAG: hypothetical protein HXN00_00185 [Porphyromonadaceae	Homo sapiens, saliva	human-associated bacteriophages
977	DAQ96123.1	Viruses	undefined	Caudoviricetes	MAG TPA: DNA polymerase [Caudoviricetes sp.].	Human metagenome	human-associated bacteriophages
978	DAW72700.1	Viruses	undefined	Caudoviricetes	MAG TPA: DNA polymerase [Caudoviricetes sp.].	Human metagenome	human-associated bacteriophages
979	DAY98371.1	Viruses	undefined	Caudoviricetes	MAG TPA: dsDNA helicase [Caudoviricetes sp.].	Human metagenome	human-associated bacteriophages
980	DAF69214.1	Viruses	undefined	Caudoviricetes	MAG TPA: DNA helicase [Caudoviricetes sp.].	Human metagenome	human-associated bacteriophages
981	WP_288617766.1	Bacteria	Bacillota	Eubacterium	DUF5906 domain-containing protein [uncultured Eubacterium sp.].	human gut metagenome	human-associated bacteriophages
982	MBP5596047.1	Bacteria	Firmicutes	Pseudobutyrivibrio	MAG: hypothetical protein J6Y02_11745 [Pseudobutyrivibrio sp.].	yak, ruminant gastrointestinal tract	animal-associated bacteriophages
983	MBS6566679.1	Bacteria	Firmicutes	Faecalibacterium	MAG: hypothetical protein KH341_05315 [Faecalibacterium sp.].	Homo sapiens, maternal feces	human-associated bacteriophages
984	DAM44905.1	Viruses	undefined	Caudoviricetes	MAG TPA: DNA helicase [Caudoviricetes sp.].	Human metagenome	human-associated bacteriophages
985	UVK63632.1	Bacteria	Actinobacteriota	Streptomyces	DNA primase/polymerase [Streptomyces phage Doxi13].	soil	bacteriophages from soil
986	YP_009612589.1	Bacteria	Actinobacteriota	Streptomyces	DNA polymerase [Streptomyces phage DrGrey].	soil	bacteriophages from soil
987	DAQ45509.1	Viruses	undefined	Caudoviricetes	MAG TPA: DNA polymerase [Caudoviricetes sp.].	Human metagenome	human-associated bacteriophages
988	QPX71421.1	Bacteria	Actinobacteriota	Streptomyces	hypothetical protein SscP1EGY_23 [Streptomyces phage SscP1EGY].	Streptomyces scabiei, soil	bacteriophages from soil
989	DAM34327.1	Viruses	undefined	Caudoviricetes	MAG TPA: DNA polymerase [Caudoviricetes sp.].	Human metagenome	human-associated bacteriophages
990	DAK20984.1	Viruses	undefined	Caudoviricetes	MAG TPA: DNA polymerase [Caudoviricetes sp.].	Human metagenome	human-associated bacteriophages
991	DAP92113.1	Viruses	undefined	Caudoviricetes	MAG TPA: DNA polymerase [Caudoviricetes sp.].	Human metagenome	human-associated bacteriophages
992	DAJ65374.1	Viruses	undefined	Caudoviricetes	MAG TPA: DNA polymerase [Caudoviricetes sp.].	Human metagenome	human-associated bacteriophages
993	QNN98225.1	Bacteria	Actinobacteriota	Streptomyces	DNA primase/polymerase [Streptomyces phage Maya].	soil	bacteriophages from soil
994	DAO19172.1	Viruses	undefined	Caudoviricetes	MAG TPA: DNA polymerase [Caudoviricetes sp.].	Human metagenome	human-associated bacteriophages
995	ASU04055.1	Bacteria	Actinobacteriota	Streptomyces	DNA primase/polymerase [Streptomyces phage Spectropatronm].	soil	bacteriophages from soil
996	QNN99535.1	Bacteria	Actinobacteriota	Streptomyces	DNA primase/polymerase [Streptomyces phage TieDye].	soil	bacteriophages from soil
997	QEQ94672.1	Bacteria	Actinobacteriota	Streptomyces	DNA primase/polymerase [Streptomyces phage Soshi].	soil	bacteriophages from soil
998	FAA03037.1	Viruses	undefined	Siphovirus	MAG TPA: DNA polymerase [Siphovirus LN-2020-2].	saliva of human children	human-associated bacteriophages
999	DAL27823.1	Viruses	undefined	Caudoviricetes	MAG TPA_asm: DNA polymerase [Caudoviricetes sp.].	Human metagenome	human-associated bacteriophages
1000	QEQ94276.1	Bacteria	Actinobacteriota	Streptomyces	DNA primase/polymerase [Streptomyces phage Hoshi].	soil	bacteriophages from soil
1001	MBO5319051.1	Bacteria	Firmicutes	Ruminococcus	MAG: hypothetical protein J6B01_04485 [Ruminococcus sp.].	water deer, ruminant gastrointestinal tract	animal-associated bacteriophages
1002	DAN47431.1	Viruses	undefined	Caudoviricetes	MAG TPA: DNA helicase [Caudoviricetes sp.].	Human metagenome	human-associated bacteriophages
1003	QEQ94005.1	Bacteria	Actinobacteriota	Streptomyces	DNA primase/polymerase [Streptomyces phage Meibysrarus].	soil	bacteriophages from soil
1004	YP_009596722.1	Bacteria	Actinobacteriota	Streptomyces	DNA polymerase [Streptomyces phage Rima].	soil	bacteriophages from soil
1005	DAF91597.1	Viruses	undefined	Siphoviridae	MAG TPA: DNA helicase [Siphoviridae sp. ctcK97].	Human metagenome	human-associated bacteriophages
1006	UOW93208.1	Bacteria	Actinobacteriota	Streptomyces	DNA primase/polymerase [Streptomyces phage TonyStarch].	soil	bacteriophages from soil
1007	AOZ64925.1	Bacteria	Actinobacteriota	Streptomyces	DNA primase/polymerase [Streptomyces phage OlympicHelado].	soil	bacteriophages from soil
1008	YP_009615388.1	Bacteria	Actinobacteriota	Streptomyces	DNA polymerase [Streptomyces phage Scap1].	soil	bacteriophages from soil
1009	FAA01401.1	Viruses	undefined	Siphovirus	MAG TPA: DNA polymerase [Siphovirus UK_ancient_CT89].	dental calculus of UK ancient people	human-associated bacteriophages
1010	WP_296955070.1	Bacteria	Bacillota	Mediterraneibacter	DUF5906 domain-containing protein [uncultured Mediterraneibacter	human gut metagenome	human-associated bacteriophages
1011	MBP5461577.1	Bacteria	Firmicutes	Lachnospiraceae	MAG: hypothetical protein J6Y20_05565 [Lachnospiraceae bacterium].	yak, ruminant gastrointestinal tract	animal-associated bacteriophages
1012	DAS21984.1	Viruses	undefined	Caudoviricetes	MAG TPA: DNA polymerase [Caudoviricetes sp.].	Human metagenome	human-associated bacteriophages
1013	DAT25282.1	Viruses	undefined	Caudoviricetes	MAG TPA: DNA polymerase [Caudoviricetes sp.].	Human metagenome	human-associated bacteriophages
1014	FAA03435.1	Viruses	undefined	Siphovirus	MAG TPA: DNA polymerase [Siphovirus LN-2020-2].	saliva of human children	human-associated bacteriophages
1015	FAA03663.1	Viruses	undefined	Siphovirus	MAG TPA: DNA polymerase [Siphovirus LN-2020-2].	saliva of human children	human-associated bacteriophages
1016	DAT31103.1	Viruses	undefined	Caudoviricetes	MAG TPA: DNA helicase [Caudoviricetes sp.].	Human metagenome	human-associated bacteriophages
1017	DAZ61533.1	Viruses	undefined	Caudoviricetes	MAG TPA: DNA helicase [Caudoviricetes sp.].	Human metagenome	human-associated bacteriophages
1018	DAG00143.1	Viruses	undefined	Siphoviridae	MAG TPA: DNA polymerase [Siphoviridae sp. ctTPJ4].	Human metagenome	human-associated bacteriophages
1019	DAS34637.1	Viruses	undefined	Caudoviricetes	MAG TPA: DNA polymerase [Caudoviricetes sp.].	Human metagenome	human-associated bacteriophages
1020	FAA03265.1	Viruses	undefined	Siphovirus	MAG TPA: DNA polymerase [Siphovirus LN-2020-2].	saliva of human children	human-associated bacteriophages
1021	AXQ61291.1	Bacteria	Actinobacteriota	Streptomyces	DNA primase/polymerase [Streptomyces phage LibertyBell].	soil	bacteriophages from soil
1022	FAA03776.1	Viruses	undefined	Siphovirus	MAG TPA: DNA polymerase [Siphovirus LN-2020-2].	saliva of human children	human-associated bacteriophages
1023	MBF0920070.1	Bacteria	Actinobacteriota	Atopobium	MAG: hypothetical protein HXK43_05445 [Atopobium sp.].	Homo sapiens, saliva	human-associated bacteriophages
1024	DAV92159.1	Viruses	undefined	Caudoviricetes	MAG TPA: DNA helicase [Caudoviricetes sp.].	Human metagenome	human-associated bacteriophages
1025	DAJ62047.1	Viruses	undefined	Caudoviricetes	MAG TPA: DNA polymerase [Caudoviricetes sp.].	Human metagenome	human-associated bacteriophages
1026	DAO74953.1	Viruses	undefined	Caudoviricetes	MAG TPA: DNA helicase [Caudoviricetes sp.].	Human metagenome	human-associated bacteriophages
1027	QAY17180.1	Bacteria	Actinobacteriota	Streptomyces	DNA primase/polymerase [Streptomyces phage Madamato].	soil	bacteriophages from soil
1028	DAT18571.1	Viruses	undefined	Caudoviricetes	MAG TPA: DNA polymerase [Caudoviricetes sp.].	Human metagenome	human-associated bacteriophages
1029	FAA03207.1	Viruses	undefined	Siphovirus	MAG TPA: DNA polymerase [Siphovirus LN-2020-2].	saliva of human children	human-associated bacteriophages
1030	DAI36646.1	Viruses	undefined	Caudoviricetes	MAG TPA: DNA polymerase [Caudoviricetes sp.].	Human metagenome	human-associated bacteriophages
1031	DAK39924.1	Viruses	undefined	Caudoviricetes	MAG TPA: DNA helicase [Caudoviricetes sp.].	Human metagenome	human-associated bacteriophages
1032	DAK75534.1	Viruses	undefined	Caudoviricetes	MAG TPA: DNA polymerase [Caudoviricetes sp.].	Human metagenome	human-associated bacteriophages
1033	DAR88593.1	Viruses	undefined	Caudoviricetes	MAG TPA: DNA polymerase [Caudoviricetes sp.].	Human metagenome	human-associated bacteriophages
1034	DAU29132.1	Viruses	undefined	Caudoviricetes	MAG TPA: DNA helicase [Caudoviricetes sp.].	Human metagenome	human-associated bacteriophages
1035	DAN20930.1	Viruses	undefined	Caudoviricetes	MAG TPA: DNA polymerase [Caudoviricetes sp.].	Human metagenome	human-associated bacteriophages
1036	MBF1368798.1	Bacteria	Bacteroidota	Porphyromonadaceae	MAG: hypothetical protein HXN12_02685 [Porphyromonadaceae	Homo sapiens, saliva	human-associated bacteriophages
1037	DAU06834.1	Viruses	undefined	Caudoviricetes	MAG TPA: DNA polymerase [Caudoviricetes sp.].	Human metagenome	human-associated bacteriophages
1038	DAW35977.1	Viruses	undefined	Caudoviricetes	MAG TPA: DNA helicase [Caudoviricetes sp.].	Human metagenome	human-associated bacteriophages
1039	DAX50950.1	Viruses	undefined	Caudoviricetes	MAG TPA: DNA helicase [Caudoviricetes sp.].	Human metagenome	human-associated bacteriophages
1040	DAT82347.1	Viruses	undefined	Caudoviricetes	MAG TPA: DNA polymerase [Caudoviricetes sp.].	Human metagenome	human-associated bacteriophages
1041	MBO7449428.1	Bacteria	Firmicutes	Clostridiales	MAG: hypothetical protein J6U54_03585 [Clostridiales bacterium].	yak, ruminant gastrointestinal tract	animal-associated bacteriophages
1042	DAV18398.1	Viruses	undefined	Caudoviricetes	MAG TPA: DNA helicase [Caudoviricetes sp.].	Human metagenome	human-associated bacteriophages
1043	DAV98003.1	Viruses	undefined	Caudoviricetes	MAG TPA: DNA polymerase [Caudoviricetes sp.].	Human metagenome	human-associated bacteriophages
1044	DAP85744.1	Viruses	undefined	Caudoviricetes	MAG TPA: DNA helicase [Caudoviricetes sp.].	Human metagenome	human-associated bacteriophages
1045	DAI35659.1	Viruses	undefined	Caudoviricetes	MAG TPA: DNA helicase [Caudoviricetes sp.].	Human metagenome	human-associated bacteriophages
1046	DAN30337.1	Viruses	undefined	Caudoviricetes	MAG TPA: DNA helicase [Caudoviricetes sp.].	Human metagenome	human-associated bacteriophages
1047	DAM59247.1	Viruses	undefined	Caudoviricetes	MAG TPA: DNA helicase [Caudoviricetes sp.].	Human metagenome	human-associated bacteriophages
1048	DAU30211.1	Viruses	undefined	Caudoviricetes	MAG TPA: DNA helicase [Caudoviricetes sp.].	Human metagenome	human-associated bacteriophages
1049	DAP96711.1	Viruses	undefined	Caudoviricetes	MAG TPA: DNA helicase [Caudoviricetes sp.].	Human metagenome	human-associated bacteriophages
1050	DAE90299.1	Viruses	undefined	Caudoviricetes	MAG TPA: DNA helicase [Caudoviricetes sp.].	Human metagenome	human-associated bacteriophages
1051	DAY36825.1	Viruses	undefined	Caudoviricetes	MAG TPA: DNA helicase [Caudoviricetes sp.].	Human metagenome	human-associated bacteriophages
1052	DAT63812.1	Viruses	undefined	Caudoviricetes	MAG TPA: DNA helicase [Caudoviricetes sp.].	Human metagenome	human-associated bacteriophages
1053	DAN40225.1	Viruses	undefined	Caudoviricetes	MAG TPA: DNA helicase [Caudoviricetes sp.].	Human metagenome	human-associated bacteriophages
1054	DAW76663.1	Viruses	undefined	Caudoviricetes	MAG TPA: DNA helicase [Caudoviricetes sp.].	Human metagenome	human-associated bacteriophages
1055	DAX58689.1	Viruses	undefined	Caudoviricetes	MAG TPA: DNA helicase [Caudoviricetes sp.].	Human metagenome	human-associated bacteriophages
1056	DAW61353.1	Viruses	undefined	Caudoviricetes	MAG TPA: DNA helicase [Caudoviricetes sp.].	Human metagenome	human-associated bacteriophages
1057	DAR84302.1	Viruses	undefined	Caudoviricetes	MAG TPA: DNA polymerase [Caudoviricetes sp.].	Human metagenome	human-associated bacteriophages
1058	WP_278984380.1	Bacteria	Bacteroidota	Segatella	DUF5906 domain-containing protein [Segatella bryantii].	sheep gut metagenome	animal-associated bacteriophages
1059	DAH43865.1	Viruses	undefined	Caudoviricetes	MAG TPA: DNA helicase [Caudoviricetes sp.].	Human metagenome	human-associated bacteriophages
1060	MBP3802367.1	Bacteria	Firmicutes	Oribacterium	MAG: hypothetical protein J6I76_00490 [Oribacterium sp.].	water deer, ruminant gastrointestinal tract	animal-associated bacteriophages
1061	DAK82970.1	Viruses	undefined	Caudoviricetes	MAG TPA: DNA polymerase [Caudoviricetes sp.].	Human metagenome	human-associated bacteriophages
1062	DAD93060.1	Viruses	undefined	Siphoviridae	MAG TPA: DNA helicase [Siphoviridae sp. ctHEr2].	Human metagenome	human-associated bacteriophages
1063	WP_318675329.1	Bacteria	Spirochaetota	Treponema	DUF5906 domain-containing protein [Treponema sp.].	porcine fecal sample	animal-associated bacteriophages
1064	DAR13562.1	Viruses	undefined	Caudoviricetes	MAG TPA: DNA polymerase [Caudoviricetes sp.].	Human metagenome	human-associated bacteriophages
1065	RTL03858.1	Bacteria	undefined	Dependentiae	MAG: hypothetical protein EKK58_11830 [Candidatus Dependentiae	Secondary wastewater	others
1066	DAG78304.1	Viruses	undefined	Caudoviricetes	MAG TPA: dsDNA helicase [Caudoviricetes sp.].	Human metagenome	human-associated bacteriophages
1067	DAZ64980.1	Viruses	undefined	Caudoviricetes	MAG TPA: dsDNA helicase [Caudoviricetes sp.].	Human metagenome	human-associated bacteriophages
1068	DAW92146.1	Viruses	undefined	Bacteriophage	MAG TPA: dsDNA helicase [Bacteriophage sp.].	Human metagenome	human-associated bacteriophages
1069	MBO7452110.1	Bacteria	Firmicutes	Clostridiales	MAG: hypothetical protein J6U54_17415 [Clostridiales bacterium].	yak, ruminant gastrointestinal tract	animal-associated bacteriophages
1070	MBR5780398.1	Bacteria	Bacteroidota	Bacteroidales	MAG: hypothetical protein IKY27_00245 [Bacteroidales bacterium].	water buffalo, ruminant gastrointestinal tract	animal-associated bacteriophages
1071	MDT3386727.1	Bacteria	Bacteroidota	Bacteroidota	MAG: DUF5906 domain-containing protein [Bacteroidota bacterium].	cow, rumen sample fed with dry roughage	animal-associated bacteriophages
1072	MBO7452315.1	Bacteria	Firmicutes	Clostridiales	MAG: hypothetical protein J6U54_18455 [Clostridiales bacterium].	yak, ruminant gastrointestinal tract	animal-associated bacteriophages
1073	MBP3826211.1	Bacteria	Firmicutes	Butyrivibrio	MAG: hypothetical protein ILA11_10840 [Butyrivibrio sp.].	water deer, ruminant gastrointestinal tract	animal-associated bacteriophages
1074	WP_278860402.1	Bacteria	Firmicutes	Catenibacterium	DUF5906 domain-containing protein [Catenibacterium mitsuokai].	pig gut metagenome	animal-associated bacteriophages
1075	DAH80798.1	Viruses	undefined	Caudoviricetes	MAG TPA: DNA polymerase [Caudoviricetes sp.].	Human metagenome	human-associated bacteriophages
1076	MBQ7687208.1	Bacteria	Bacteroidota	Bacteroidaceae	MAG: hypothetical protein IJT28_08275 [Bacteroidaceae bacterium].	goat, ruminant gastrointestinal tract	animal-associated bacteriophages
1077	WP_130837542.1	Bacteria	Bacillota	Lachnoclostridium	DUF5906 domain-containing protein [Lachnoclostridium sp.	saliva	human-associated bacteriophages
1078	DAG24127.1	Viruses	undefined	Caudoviricetes	MAG TPA: DNA polymerase [Caudoviricetes sp.].	Human metagenome	human-associated bacteriophages
1079	DAP18235.1	Viruses	undefined	Caudoviricetes	MAG TPA: DNA polymerase [Caudoviricetes sp.].	Human metagenome	human-associated bacteriophages
1080	DAZ28347.1	Viruses	undefined	Caudoviricetes	MAG TPA: DNA helicase [Caudoviricetes sp.].	Human metagenome	human-associated bacteriophages
1081	DAG29172.1	Viruses	undefined	Caudoviricetes	MAG TPA: DNA polymerase [Caudoviricetes sp.].	Human metagenome	human-associated bacteriophages
1082	DAH40921.1	Viruses	undefined	Bacteriophage	MAG TPA: DNA polymerase [Bacteriophage sp.].	Human metagenome	human-associated bacteriophages
1083	DAT40601.1	Viruses	undefined	Caudoviricetes	MAG TPA: DNA polymerase [Caudoviricetes sp.].	Human metagenome	human-associated bacteriophages
1084	DAQ77753.1	Viruses	undefined	Caudoviricetes	MAG TPA: dsDNA helicase [Caudoviricetes sp.].	Human metagenome	human-associated bacteriophages
1085	MBP5597970.1	Bacteria	Firmicutes	Pseudobutyrivibrio	MAG: hypothetical protein J6Y02_21560 [Pseudobutyrivibrio sp.].	yak, ruminant gastrointestinal tract	animal-associated bacteriophages

## Sheet: Data statistics
	Source	counts
	human-associated bacteriophages	823
	animal-associated bacteriophages	126
	bacteriophages from soil	113
	others	23
	Host phylum		counts
	Actinobacteriota		118
	Actinomycetota		3
	Bacillota		50
	Bacteroidota		44
	Bathyarchaeota		1
	Desulfobacterota		1
	Elusimicrobiota		1
	Euryarchaeota		2
	Faecinaster		1
	Firmicutes		204
	Kaiserbacteria		1
	Kiritimatiellota		1
	Moranbacteria		1
	Proteobacteria		5
	Pseudomonadota		2
	Spirochaetota		1
	undefined		649
